# Supplementary material for: Fine-scale population structure of Malays in Peninsular Malaysia and Singapore and implications for association studies
Source: Hum Genomics. 2015 Jul 22;9(1):16. doi: 10.1186/s40246-015-0039-x (PMC4509480; doi:10.1186/s40246-015-0039-x)
Supplement: Additional file 1: Figure S1. — PCA plot including samples from the 11 states of Peninsular Malaysia. Figure S2. Correlation between PC1 and longitude. Figure S3. Correlation between geographical distance and FST. [file 40246_2015_39_MOESM1_ESM.zip]

Archive with 3 entries (3 files):
- FigureS3.pdf
- FigureS2.pdf
- FigureS1.pdf
