# Supplementary material for: Fine-scale population structure of Malays in Peninsular Malaysia and Singapore and implications for association studies
Source: Hum Genomics. 2015 Jul 22;9(1):16. doi: 10.1186/s40246-015-0039-x (PMC4509480; doi:10.1186/s40246-015-0039-x)
Supplement: Additional file 3: — SNPs with different minor allele between northern and southern Malays. [file 40246_2015_39_MOESM3_ESM.xlsx]

## Sheet: Sheet1
	Supplementary 2: SNPs with different minor allele between northern and southern Malays
	rsID	Chr	Position	Ancestral allele	Alt	CHB		GIH		South	North
						Minor allele	Freq	Minor allele	Freq	Minor allele freq	Minor allele freq
	rs10000435	4	70516671	C	T	C	0.3393	C	0.3182	0.4673	0.5071
	rs10002171	4	15767752	C	T	T	0.3452	C	0.3466	0.486	0.5138
	rs1002347	13	103850776	T	G	G	0.4583	G	0.1591	0.5047	0.4899
	rs1002393	9	2493381	T	G	G	0.494	G	0.3409	0.5047	0.4696
	rs10027346	4	31909356	G	A	G	0.3393	A	0.4716	0.5047	0.4122
	rs10037055	5	176691279	T	G	G	0.4167	G	0.3011	0.481	0.5138
	rs10043659	5	71781839	T	C	C	0.4167	C	0.375	0.4907	0.5102
	rs10064315	5	68245459	T	C	C	0.5	C	0.431	0.467	0.5274
	rs10076961	5	40122187	T	C	T	0.4226	C	0.1364	0.5047	0.4132
	rs10077875	5	128722696	G	A	G	0.4286	A	0.3182	0.4393	0.5135
	rs10086435	8	74603781	C	T	C	0.4762	C	0.3807	0.5187	0.4306
	rs10088826	8	91160946	C	T	T	0.4277	C	0.4318	0.4299	0.5608
	rs10089077	8	5348088	G	A	A	0.3988	A	0.4886	0.4104	0.5486
	rs10090299	8	139821059	C	T	C	0.4524	C	0.3409	0.5514	0.4862
	rs10097315	8	10060638	A	G	A	0.5	A	0.3636	0.5094	0.4784
	rs10102325	8	77059481	C	A	A	0.4286	A	0.3466	0.4579	0.5306
	rs10102377	8	83762822	C	T	T	0.2202			0.2336	0.5925
	rs10103353	8	82849452	C	T	C	0.3193	C	0.4148	0.4906	0.5034
	rs10108543	8	61860596	T	C	T	0.381	C	0.3276	0.5093	0.4821
	rs10108776	8	55441025	C	T	T	0.375	C	0.4091	0.4907	0.5175
	rs10109684	8	141713774	G	A	A	0.3155	A	0.2614	0.514	0.4384
	rs10110140	8	27036631	G	A	G	0.3869	A	0.4148	0.5374	0.4184
	rs1011101	6	41643386	C	T	T	0.494	C	0.392	0.4439	0.5382
	rs10124916	9	24756027	G	T	T	0.4639	G	0.3864	0.5	0.5451
	rs10131433	14	58241705	G	A	A	0.4583	A	0.3352	0.5142	0.4107
	rs10138860	14	56972779	T	C	T	0.3214	C	0.2529	0.5566	0.441
	rs10143790	14	76321821	A	G	A	0.4643	A	0.1875	0.4579	0.524
	rs10146772	14	68878369	C	A	A	0.4881	A	0.1875	0.5094	0.4965
	rs10162279	13	71871781	G	A	A	0.4583	A	0.358	0.5093	0.4524
	rs1016692	14	69788903	A	G	A	0.494	A	0.408	0.467	0.507
	rs10171772	2	49977093	G	A	A	0.4759	A	0.4765	0.5566	0.4829
	rs1017201	5	128940618	T	C	T	0.4702	C	0.3807	0.533	0.4792
	rs10173794	2	37629222	A	G	A	0.4643	A	0.3125	0.5093	0.4444
	rs10185660	2	88463237	T	C	C	0.4821	C	0.4489	0.4673	0.5034
	rs1018617	13	106041980	T	C	T	0.4157	C	0.2069	0.4673	0.5374
	rs10200752	2	117258775	T	C	C	0.3452	C	0.4091	0.4857	0.5105
	rs10202112	2	199627907	T	C	C	0.4458	C	0.4716	0.5143	0.4555
	rs10208925	2	79152829	T	C	T	0.3393	C	0.4148	0.3551	0.5035
	rs1020947	19	56231144	T	C	C	0.3393	C	0.3636	0.5283	0.4247
	rs10219568	12	16345101	G	A	G	0.381	A	0.4943	0.4065	0.5106
	rs1022590	14	97560950	C	T	C	0.3333	C	0.2273	0.4766	0.5171
	rs1022723	14	60357110	G	A	A	0.3214	A	0.4773	0.5093	0.4247
	rs10232000	7	33552840	T	C	C	0.4702	C	0.3161	0.5047	0.4281
	rs10233502	7	38545379	T	C	C	0.4286	C	0.4489	0.4717	0.5204
	rs10240222	7	39962864	T	C	T	0.4048	C	0.483	0.4953	0.5507
	rs10240671	7	157298637	T	G	T	0.4524	G	0.4593	0.5	0.4524
	rs1025003	5	169644845	A	G	A	0.3571	A	0.4091	0.5337	0.4694
	rs1025192	3	154827787	C	T	C	0.4821	C	0.392	0.4346	0.5541
	rs10256461	7	97160590	A	G	G	0.3976	A	0.2784	0.5	0.4577
	rs10258097	7	30876432	A	G	A	0.4643	A	0.2102	0.4252	0.5578
	rs10259757	7	90854065	C	A	C	0.4286	A	0.2356	0.4533	0.5073
	rs1026078	11	45676823	C	T	T	0.4583	C	0.4943	0.5472	0.412
	rs10261983	7	37885121	T	C	C	0.4762	C	0.3352	0.5374	0.4894
	rs10266625	7	49738741	T	C	T	0.3274	C	0.4716	0.5327	0.4728
	rs10267165	7	37466970	T	C	T	0.4702	C	0.4489	0.5047	0.4167
	rs1026759	15	92770579	C	T	C	0.4639	C	0.4943	0.5187	0.4561
	rs10272208	7	105331819	A	C	C	0.4286	A	0.4659	0.5189	0.4658
	rs10275560	7	25071824	T	C	C	0.4695	C	0.3966	0.486	0.5719
	rs10281319	7	15674830	G	A	A	0.4398	A	0.4943	0.4762	0.5104
	rs1032141	6	155485554	G	A	G	0.4167	A	0.2216	0.5095	0.4296
	rs1032673	4	129465489	A	C	C	0.4881	A	0.3636	0.4476	0.5439
	rs1033922	10	114388316	A	G	G	0.4226	A	0.408	0.5093	0.476
	rs1035796	10	90051697	T	C	T	0.4702	C	0.4195	0.4393	0.5036
	rs1039302	12	121236258	C	T	T	0.4107	C	0.2898	0.5093	0.4324
	rs10403312	19	53244938	G	A	A	0.4405	A	0.4545	0.419	0.528
	rs10411441	19	48234127	T	C	T	0.4702	C	0.4034	0.514	0.3904
	rs1042044	6	39041502	A	Y	A	0.4583	A	0.3636	0.5374	0.4796
	rs10429365	8	124683734	G	A	G	0.4762	A	0.4432	0.5047	0.4291
	rs10430897	11	20335391	G	T	T	0.372	G	0.4432	0.5093	0.4932
	rs10431091	11	124345791	G	A	G	0.4048	A	0.233	0.4299	0.517
	rs10437774	12	20139160	A	G	G	0.4167	A	0.4886	0.4333	0.527
	rs10440133	3	24646076	G	A	A	0.3393	A	0.2045	0.4439	0.5036
	rs10440412	4	126734051	G	W	T	0.3988	G	0.1591	0.5566	0.4088
	rs10444433	12	13126464	C	A	A	0.4762	A	0.2644	0.5286	0.4241
	rs10445247	17	11793764	A	C	C	0.4702	A	0.4148	0.514	0.4493
	rs10447236	5	115787223	G	T	T	0.3155	G	0.2069	0.5047	0.472
	rs10457095	6	155796830	T	C	C	0.4167	C	0.4886	0.4151	0.5374
	rs10458820	10	12577793	T	C	C	0.4286	C	0.392	0.4764	0.5
	rs10464035	5	106562841	G	A	G	0.4881	A	0.3011	0.5234	0.4796
	rs10471202	4	174803471	G	T	G	0.3512	G	0.3523	0.4579	0.5068
	rs10483939	14	80415077	G	A	A	0.4464	A	0.4545	0.4579	0.5137
	rs10488465	7	134561819	T	C	T	0.3929	C	0.1818	0.4346	0.5241
	rs10489142	1	7363310	A	G	G	0.2619	A	0.1307	0.3364	0.5486
	rs10492085	12	102162325	G	A	A	0.4167	A	0.3807	0.4907	0.5034
	rs10495209	1	223656537	C	T	T	0.3452	C	0.4483	0.486	0.5105
	rs10497572	2	181647026	T	C	C	0.3631	C	0.4545	0.4811	0.534
	rs10497988	2	213849767	A	G	G	0.2744			0.5047	0.4966
	rs10501118	11	29895210	A	G	A	0.4821	A	0.2386	0.5094	0.4306
	rs10502493	18	25027930	C	T	T	0.4464	C	0.392	0.528	0.4589
	rs10502882	18	45079633	A	G	A	0.4583	A	0.2614	0.5047	0.4966
	rs10503023	18	56832775	G	A	A	0.4583	A	0.4659	0.4626	0.5473
	rs10505072	8	106111662	T	G	G	0.3869	G	0.3693	0.5	0.4589
	rs10506294	12	51070554	T	C	C	0.3571	C	0.3693	0.3505	0.5135
	rs10508230	10	2393152	C	T	C	0.494	C	0.2931	0.5234	0.4726
	rs1051006	11	47306585	G	A	G	0.4643	A	0.2159	0.4626	0.534
	rs10511119	3	79860607	C	T	T	0.3095	C	0.4713	0.5047	0.4865
	rs10511133	3	87284401	C	T	T	0.4524	C	0.483	0.4481	0.5036
	rs10511973	9	72466275	A	G	G	0.4107	A	0.3693	0.4439	0.5405
	rs10512052	9	78583187	A	G	G	0.4821	A	0.2816	0.5377	0.4422
	rs10514199	18	73740637	A	G	G	0.4524	A	0.3182	0.5327	0.4662
	rs10514795	2	107431226	C	T	T	0.4821	C	0.3352	0.4623	0.5236
	rs10514915	17	45166126	G	A	G	0.2976	A	0.4261	0.4766	0.5135
	rs10515044	17	51692084	C	T	C	0.4518	C	0.2841	0.3879	0.5207
	rs10515381	5	107164541	T	C	T	0.3988	C	0.4432	0.472	0.507
	rs10515902	5	165069995	G	A	A	0.5	A	0.3466	0.4346	0.5169
	rs10517522	4	39453790	A	G	G	0.4226	A	0.4545	0.5047	0.3682
	rs10518707	15	67365622	A	G	A	0.4464	A	0.3182	0.4813	0.514
	rs10519198	15	78742754	C	A	A	0.4578	A	0.3693	0.5094	0.4829
	rs1056079	4	108222771	A	C	C	0.4821	A	0.3636	0.5234	0.4662
	rs1056836	2	38298203	C	G	C	0.0833	C	0.1761	0.8066	0.4795
	rs10733333	9	16903446	G	A	A	0.3988	A	0.4318	0.4476	0.5396
	rs10734773	12	29558505	G	A	G	0.4643	A	0.4318	0.4393	0.5204
	rs1073547	4	164409556	C	A	A	0.4821	A	0.2386	0.4439	0.5204
	rs10744199	12	125763124	G	A	G	0.4048	A	0.4432	0.4667	0.5069
	rs10749968	11	110782451	A	C	C	0.375	A	0.3409	0.5561	0.4459
	rs10751362	10	45431321	C	A	A	0.3631	A	0.4602	0.5143	0.4366
	rs10754124	1	194993511	C	T	C	0.4881	C	0.2784	0.4393	0.5068
	rs10757087	9	19740788	C	T	C	0.3393	C	0.2557	0.4626	0.5101
	rs10757506	9	24985964	G	A	A	0.4036	A	0.4598	0.5187	0.4456
	rs10761076	9	107475166	C	A	C	0.4762	A	0.3693	0.5327	0.4514
	rs10764990	10	129152608	G	A	G	0.4881	A	0.267	0.5047	0.4828
	rs10765791	11	95854094	C	T	C	0.3631	C	0.375	0.5093	0.4618
	rs1076933	22	45198494	A	G	A	0.494	A	0.4773	0.5283	0.4493
	rs10771224	12	25659672	T	C	T	0.3253	C	0.4659	0.5286	0.4456
	rs10772001	12	9811651	T	C	C	0.4643	C	0.483	0.5425	0.4932
	rs10776925	9	137907348	T	C	C	0.3631	C	0.4886	0.5514	0.4521
	rs10782370	10	133592726	C	A	C	0.4643	A	0.4773	0.514	0.4674
	rs10783289	12	49299195	T	C	C	0.4405	C	0.3295	0.5625	0.4755
	rs10783497	12	52605163	A	G	G	0.375	A	0.1591	0.528	0.4493
	rs10783722	12	55737318	C	T	T	0.4286	C	0.2614	0.5286	0.4789
	rs10784209	12	61756650	T	C	T	0.4405	C	0.3523	0.5607	0.4722
	rs1078758	4	5629298	G	A	G	0.3333	A	0.2159	0.4766	0.5238
	rs10790155	11	98458121	T	G	T	0.4286	G	0.3068	0.5189	0.4655
	rs10790844	11	126702401	G	A	G	0.4405	A	0.4886	0.5094	0.4829
	rs10791312	11	100173388	T	C	T	0.3452	C	0.3864	0.4198	0.5035
	rs10791555	11	101928225	T	C	T	0.2976	C	0.3864	0.5374	0.4862
	rs10791579	11	102420722	T	C	T	0.4458	C	0.1648	0.5047	0.4662
	rs10791774	11	105645648	A	G	G	0.3988	A	0.483	0.4346	0.5034
	rs10792327	11	61795055	G	A	A	0.4226	A	0.3977	0.5093	0.4088
	rs10793371	11	78868436	T	C	C	0.4881	C	0.2586	0.4481	0.5104
	rs10794486	15	99301535	G	A	G	0.494	A	0.4489	0.4206	0.5408
	rs10799257	1	4739318	A	C	A	0.4226	A	0.4943	0.533	0.4595
	rs10800398	1	168942829	T	C	T	0.3571	C	0.4943	0.5093	0.4759
	rs10802990	1	241907817	T	C	T	0.4524	C	0.5	0.514	0.4583
	rs10803228	1	244777718	A	G	A	0.3512	A	0.2955	0.4575	0.5036
	rs10808648	8	93393331	A	G	A	0.381	A	0.4432	0.4346	0.5034
	rs10812577	9	2746548	T	C	C	0.4583	C	0.3125	0.5	0.5035
	rs10822109	10	64765654	C	T	C	0.3036	C	0.3409	0.4486	0.527
	rs10822321	10	66371729	A	G	A	0.4464	A	0.3506	0.4673	0.535
	rs10824829	10	54642295	A	G	G	0.3855	A	0.3588	0.4528	0.5035
	rs10826161	10	52296835	T	C	T	0.369	C	0.3693	0.5283	0.45
	rs10828431	10	23623523	A	G	A	0.3452	A	0.142	0.4065	0.5308
	rs10828727	10	25227988	C	T	T	0.3869	C	0.4489	0.4486	0.5312
	rs10829321	10	129851621	A	G	A	0.4345	A	0.4886	0.5187	0.466
	rs10831810	11	12429493	G	A	A	0.4345	A	0.1307	0.514	0.5
	rs10831905	11	12776467	A	G	G	0.4643	A	0.4261	0.528	0.4236
	rs10832529	11	15930472	A	G	A	0.381	A	0.3125	0.4346	0.5136
	rs10833748	11	22387745	T	C	C	0.4643	C	0.4205	0.5047	0.4589
	rs10840419	11	10486254	C	T	C	0.2619	C	0.2955	0.4159	0.5106
	rs10841937	12	22234133	A	G	G	0.4458	A	0.3636	0.5047	0.4623
	rs10842720	12	26513100	T	C	T	0.3929	C	0.3466	0.514	0.4797
	rs10845905	12	14342618	A	G	A	0.4583	A	0.2841	0.4858	0.507
	rs10846153	12	15307168	A	G	G	0.4762	A	0.3314	0.4579	0.5036
	rs10847874	12	129925139	G	A	A	0.4821	A	0.2241	0.4299	0.5724
	rs10849329	12	5849572	T	C	T	0.3214	C	0.392	0.4439	0.5338
	rs10854797	22	27485111	C	T	C	0.4821	C	0.3352	0.4575	0.507
	rs10857580	10	49686384	C	A	C	0.3988	A	0.25	0.5047	0.4388
	rs10858047	1	115073876	T	C	C	0.381	C	0.0568	0.5047	0.4331
	rs10858945	12	90443482	A	G	A	0.3393	A	0.3409	0.3925	0.517
	rs10859340	12	92956190	C	T	T	0.4048	C	0.267	0.5374	0.4764
	rs10862558	12	77207884	A	G	A	0.369	A	0.3466	0.4813	0.5203
	rs10875079	1	97841879	A	G	A	0.4643	A	0.3409	0.4387	0.5321
	rs10876227	12	52403110	G	A	A	0.4048	A	0.4545	0.4346	0.5204
	rs10876842	12	56037259	C	T	T	0.494	C	0.267	0.4953	0.5035
	rs10878724	12	68399871	G	A	G	0.3929	A	0.3295	0.486	0.5034
	rs10878879	12	69343225	A	G	A	0.4167	A	0.2159	0.4112	0.5315
	rs10879274	12	71633978	C	T	C	0.369	C	0.0739	0.5327	0.3919
	rs10883825	10	83608508	T	C	C	0.4756	C	0.1264	0.5	0.411
	rs10884227	10	107559597	G	A	G	0.3631	A	0.1705	0.4439	0.524
	rs10891422	11	112599720	T	G	T	0.4762	G	0.4886	0.528	0.4928
	rs10894519	11	132056716	G	A	G	0.494	A	0.3851	0.5234	0.4826
	rs10897193	11	61746269	T	G	T	0.3274	G	0.1307	0.5327	0.4549
	rs10901309	9	133823473	T	C	T	0.4167	C	0.454	0.4112	0.531
	rs10901589	10	128005524	T	C	T	0.3869	C	0.3621	0.5425	0.4797
	rs10907474	8	86362381	G	A	G	0.4524	A	0.4716	0.528	0.4728
	rs10915928	1	226266440	G	A	G	0.4405	A	0.3693	0.5377	0.4236
	rs10921850	1	189319775	C	T	C	0.4167	C	0.4261	0.5514	0.4653
	rs10926008	1	240062123	A	G	G	0.4226	A	0.4545	0.514	0.4527
	rs10927219	1	244531679	C	T	C	0.5	C	0.4034	0.5187	0.4863
	rs10929290	2	239637675	C	T	C	0.4583	C	0.483	0.5142	0.4379
	rs10929583	2	5610080	G	A	G	0.4702	A	0.4545	0.4626	0.5312
	rs10929912	2	14565408	C	A	A	0.3512	A	0.4034	0.5093	0.4615
	rs10937502	3	191291423	T	C	C	0.3393	C	0.3182	0.4813	0.5169
	rs10940346	5	49806042	G	A	G	0.4881	A	0.4943	0.5708	0.4896
	rs10945197	6	70813146	A	G	G	0.4345	A	0.3636	0.4486	0.5068
	rs10953457	7	104552636	C	T	T	0.4048	C	0.0739	0.4486	0.5347
	rs10956500	8	91186718	C	T	T	0.4643	C	0.392	0.5561	0.4595
	rs10966191	9	24065751	C	T	C	0.2917	C	0.1023	0.5047	0.4257
	rs10967222	9	26195519	T	C	T	0.3452	C	0.2701	0.4486	0.5035
	rs10973755	9	3843017	T	C	T	0.494	C	0.2898	0.5467	0.4831
	rs10983398	9	119659517	G	A	G	0.4583	A	0.3409	0.5142	0.4932
	rs10984568	9	122260749	G	A	G	0.4643	A	0.3636	0.528	0.4527
	rs10992658	9	95918643	G	A	G	0.256	A	0.431	0.5142	0.4966
	rs11002107	10	54207465	C	T	C	0.3929	C	0.3807	0.486	0.5174
	rs11018141	10	129277551	T	G	G	0.4583	G	0.142	0.514	0.4894
	rs11026531	11	22379184	C	T	T	0.494	C	0.25	0.5047	0.4662
	rs11047120	12	23980610	T	C	C	0.4762	C	0.3182	0.4626	0.5574
	rs11050401	12	29860188	G	T	T	0.3988	G	0.2557	0.4393	0.5205
	rs11062038	12	2089230	T	C	T	0.4881	C	0.2273	0.5421	0.483
	rs11062784	12	3854467	A	G	A	0.4048	A	0.4483	0.4439	0.5034
	rs1106477	9	128987079	C	T	T	0.4762	C	0.3295	0.5238	0.4897
	rs11070561	15	47305540	G	T	G	0.2917	G	0.3295	0.5467	0.4655
	rs11071655	15	62427973	C	T	C	0.4881	C	0.3295	0.4766	0.5137
	rs11072418	15	73704164	T	C	T	0.3869	C	0.4886	0.4953	0.5103
	rs11074871	16	10586827	T	C	T	0.375	C	0.483	0.4481	0.5139
	rs11076194	16	51903470	A	G	G	0.3452	A	0.4205	0.4626	0.5034
	rs11077372	17	76488284	G	A	A	0.4762	A	0.4261	0.5374	0.4865
	rs11077922	17	67061807	G	T	T	0.3571	G	0.4886	0.472	0.5106
	rs11080053	17	25388276	T	C	C	0.4217	C	0.2102	0.5047	0.4426
	rs1109609	10	30170992	T	C	C	0.4405	C	0.3352	0.5561	0.4932
	rs11097519	4	77719779	G	A	G	0.4881	A	0.4318	0.4626	0.5
	rs11098234	4	115243741	G	T	G	0.4881	G	0.4091	0.476	0.5135
	rs11101974	1	109073893	T	C	C	0.3571	C	0.1875	0.5327	0.479
	rs11102208	1	111610738	T	C	C	0.494	C	0.5	0.5519	0.4306
	rs11102233	1	111827749	G	T	T	0.3571	G	0.1989	0.5234	0.4561
	rs11102479	1	113006804	G	A	G	0.4583	A	0.2159	0.3972	0.5417
	rs11106279	12	92174289	A	G	G	0.488	A	0.2557	0.4252	0.5101
	rs11106871	12	78219398	C	T	T	0.4762	C	0.4205	0.5187	0.4759
	rs11112414	12	105613957	G	A	G	0.4345	A	0.3295	0.5841	0.4354
	rs11112894	12	106579245	T	C	C	0.3512	C	0.4886	0.5327	0.4863
	rs1111341	2	217252413	C	T	T	0.3988	C	0.3636	0.4626	0.5203
	rs11113824	12	108725837	A	G	A	0.3512	A	0.4602	0.4766	0.5034
	rs11119306	1	209722772	A	G	A	0.3869	A	0.4244	0.4766	0.5141
	rs11120896	1	7361338	G	A	A	0.4699	A	0.4545	0.4533	0.5139
	rs11122616	1	230978726	A	G	A	0.4643	A	0.3295	0.5187	0.4793
	rs11124234	2	239841003	A	G	A	0.494	A	0.4318	0.5333	0.4759
	rs11128537	3	11092828	C	T	T	0.4398	C	0.4828	0.4299	0.5139
	rs11128597	3	12344636	A	G	A	0.4881	A	0.2386	0.4673	0.5338
	rs11131055	3	6867518	A	G	G	0.4286	A	0.3239	0.5283	0.4589
	rs11131078	3	7548067	C	T	C	0.4405	C	0.3182	0.4434	0.5479
	rs11132917	4	172764187	T	G	T	0.4226	G	0.3977	0.5093	0.4932
	rs11134544	5	168320056	G	T	G	0.369	G	0.483	0.4439	0.5139
	rs11135759	8	23469088	C	T	C	0.3869	C	0.3409	0.4393	0.5278
	rs11142521	9	73248523	T	G	T	0.3512	G	0.2184	0.4524	0.524
	rs11144655	9	78479072	G	T	T	0.3631	G	0.483	0.5189	0.4486
	rs11144899	9	79048714	A	C	C	0.3929	A	0.4205	0.5093	0.4793
	rs11148151	13	50144613	G	A	G	0.494	A	0.2784	0.5093	0.473
	rs11150946	18	74074707	C	T	C	0.4226	C	0.5	0.4481	0.5237
	rs11154722	6	133625980	C	T	T	0.4345	C	0.25	0.5142	0.472
	rs11161548	1	85680408	G	A	G	0.3869	A	0.4432	0.5047	0.4829
	rs11169821	12	51776725	C	T	T	0.4405	C	0.3352	0.5093	0.4088
	rs11184726	1	106540583	G	T	T	0.4451	G	0.477	0.4575	0.5034
	rs11188409	10	97393475	C	T	C	0.4337	C	0.2586	0.533	0.4896
	rs11189244	10	99267639	C	T	C	0.494	C	0.4545	0.4579	0.5103
	rs11196917	10	116557080	T	G	T	0.4345	G	0.3068	0.4952	0.5284
	rs11199378	10	122285398	A	C	A	0.4405	A	0.3466	0.472	0.5238
	rs11204592	1	248279484	G	A	A	0.3571	A	0.3161	0.4231	0.5035
	rs11208878	1	66955878	C	T	T	0.4048	C	0.3352	0.4907	0.5423
	rs11211946	11	106725302	G	A	G	0.4583	A	0.2898	0.4206	0.5385
	rs11231027	11	62080042	G	A	A	0.3571	A	0.4318	0.4673	0.5036
	rs11240594	1	205896235	G	A	G	0.4167	A	0.1648	0.5	0.4345
	rs11247058	15	99634995	G	A	G	0.3214	A	0.4716	0.5234	0.4898
	rs11249039	1	24552835	A	G	A	0.4524	A	0.3182	0.528	0.4688
	rs11258878	10	14166989	C	T	C	0.4321	C	0.4602	0.4858	0.5355
	rs1126965	17	70642790	C	G	G	0.1037	C	0.2471	0.8178	0.4965
	rs11486800	7	19611630	G	A	A	0.4702	A	0.4773	0.5236	0.4861
	rs1157610	8	84566741	A	G	A	0.4819	A	0.3977	0.4245	0.5141
	rs11592961	10	19769058	G	A	A	0.372	A	0.4034	0.5	0.4615
	rs11599262	10	130479642	C	T	T	0.4821	C	0.4034	0.5561	0.4486
	rs11603486	11	102413943	T	C	T	0.4702	C	0.2557	0.5047	0.4212
	rs11612383	12	1831355	G	A	G	0.4226	A	0.4205	0.486	0.5342
	rs11615994	12	26606370	A	G	A	0.4756	A	0.2159	0.5187	0.4825
	rs11620165	13	105581852	C	A	C	0.4583	A	0.2701	0.5047	0.4493
	rs11629242	14	94861516	A	G	A	0.3869	A	0.4195	0.3972	0.5034
	rs11629910	15	53686621	A	G	G	0.253	A	0.454	0.4065	0.5072
	rs11631445	15	101649411	A	G	A	0.256	A	0.3372	0.5093	0.4247
	rs11636335	15	57859535	A	C	A	0.494	A	0.408	0.4953	0.5068
	rs11637135	15	26624622	T	C	T	0.4643	C	0.4375	0.5236	0.4966
	rs11640796	16	1225628	A	G	A	0.381	A	0.1875	0.5047	0.4589
	rs11640875	16	82721424	A	G	G	0.4286	A	0.4602	0.4766	0.5035
	rs11647023	16	6963770	G	A	A	0.4821	A	0.2955	0.5327	0.4392
	rs11649877	17	40772397	A	G	G	0.4167	A	0.3352	0.5514	0.4628
	rs11654085	17	32918778	A	G	A	0.4286	A	0.4545	0.514	0.4696
	rs11686460	2	240851523	A	G	A	0.5	A	0.375	0.5047	0.4545
	rs11695317	2	38687498	A	C	C	0.3512	A	0.375	0.5467	0.3951
	rs11695811	2	235215133	T	C	T	0.4048	C	0.4716	0.486	0.5135
	rs11709290	3	138184885	T	C	T	0.369	C	0.3239	0.4953	0.5105
	rs11710165	3	10443090	A	C	C	0.3929	A	0.2443	0.5093	0.4493
	rs11713687	3	95745701	A	G	G	0.4107	A	0.4432	0.4439	0.5135
	rs11732071	4	190129325	T	C	C	0.4702	C	0.483	0.4907	0.5338
	rs11735374	4	125220846	G	A	A	0.4881	A	0.3239	0.4858	0.524
	rs11736130	4	37965827	T	C	T	0.2857	C	0.3352	0.4439	0.534
	rs11745068	5	134475494	G	T	G	0.4405	G	0.2841	0.5374	0.4189
	rs11759269	6	109640488	A	G	G	0.4578	A	0.3295	0.514	0.4694
	rs1176280	13	81241382	A	G	A	0.3929	A	0.4483	0.4953	0.5203
	rs11764153	7	93023568	T	C	T	0.4643	C	0.2955	0.4953	0.5241
	rs11764641	7	154255814	G	A	G	0.4345	A	0.2614	0.5	0.4354
	rs11768410	7	82968487	G	T	T	0.4405	G	0.375	0.4	0.5068
	rs11772236	7	151544991	T	G	G	0.3333	G	0.4091	0.5093	0.4728
	rs1178487	3	2340743	C	T	C	0.3354	C	0.2471	0.4252	0.5034
	rs11790276	9	19751159	G	A	G	0.4405	A	0.3011	0.4811	0.5138
	rs11811630	1	183533910	C	T	C	0.3274	C	0.4886	0.5187	0.4899
	rs11812868	10	24059607	A	G	G	0.3869	A	0.3466	0.5047	0.4189
	rs11827471	11	120122394	A	G	A	0.3393	A	0.2102	0.514	0.4448
	rs11867479	17	68090207	C	T	C	0.4583	C	0.1591	0.528	0.4829
	rs11869520	17	70299661	G	A	G	0.4762	A	0.4148	0.5187	0.4692
	rs11877480	18	42332055	C	A	C	0.3929	A	0.3182	0.5094	0.4448
	rs1189156	14	56900238	G	T	T	0.4556	G	0.4034	0.514	0.4793
	rs11917814	3	117852018	C	T	T	0.4107	C	0.358	0.4476	0.5276
	rs11918634	3	7683434	A	G	A	0.4048	A	0.2955	0.5189	0.4932
	rs11924583	3	187509547	A	G	A	0.4167	A	0.4432	0.5421	0.4384
	rs11941589	4	140115744	G	A	G	0.381	A	0.4261	0.5561	0.3885
	rs11956308	5	175806850	G	T	G	0.2976	G	0.4773	0.4434	0.5036
	rs11979191	7	54051865	C	A	C	0.3512	A	0.4148	0.4626	0.5034
	rs11997340	8	3835098	C	T	C	0.4881	C	0.375	0.5236	0.472
	rs12025368	1	171847295	T	C	C	0.488	C	0.1136	0.5187	0.3916
	rs12026196	1	233921835	G	A	A	0.4464	A	0.3466	0.5234	0.4764
	rs12026956	1	192096277	G	A	G	0.4583	A	0.4318	0.5093	0.476
	rs12028816	1	231262302	G	A	A	0.488	A	0.3011	0.4673	0.5
	rs12034064	1	9508955	T	C	C	0.2679	C	0.3466	0.4811	0.5362
	rs12036856	1	44952582	A	G	A	0.375	A	0.4773	0.4198	0.5204
	rs12038990	1	115234632	G	T	T	0.4345	G	0.0966	0.5613	0.449
	rs12039074	1	100375347	A	G	A	0.3333	A	0.3295	0.4619	0.5035
	rs12043814	1	108243851	T	C	T	0.4226	C	0.2784	0.528	0.4796
	rs12046920	1	68586620	T	G	G	0.3631	G	0.2443	0.4766	0.5204
	rs1204804	6	116546924	A	G	G	0.3214	A	0.3864	0.5187	0.4965
	rs1205019	6	3580235	C	T	C	0.369	C	0.4886	0.5093	0.469
	rs12057637	1	85392616	A	C	A	0.3869	A	0.3409	0.5047	0.4621
	rs1206367	7	121717282	T	C	T	0.3214	C	0.3295	0.514	0.472
	rs12079477	1	161694857	G	A	A	0.4524	A	0.0682	0.4375	0.5139
	rs12117595	1	189971441	T	G	G	0.3452	G	0.2069	0.486	0.5068
	rs12128122	1	76834705	A	G	G	0.3988	A	0.4432	0.514	0.4577
	rs12142266	1	87297849	T	C	C	0.3313	C	0.3352	0.514	0.5
	rs12154459	7	146254508	G	A	G	0.4881	A	0.3182	0.5234	0.3919
	rs12162135	17	30805795	T	G	T	0.4226	G	0.4318	0.472	0.5135
	rs12193973	6	134151297	C	T	T	0.3452	C	0.4489	0.486	0.5507
	rs12204397	6	16493362	T	G	G	0.4048	G	0.358	0.5047	0.4459
	rs12206214	6	77914024	G	A	G	0.4762	A	0.2727	0.4486	0.5306
	rs12213111	6	103635120	C	T	C	0.4702	C	0.3125	0.5327	0.4255
	rs12264162	10	14725454	C	T	T	0.4345	C	0.1494	0.4019	0.5
	rs12266938	10	3862940	T	C	C	0.3512	C	0.3068	0.4673	0.5306
	rs12299074	12	102252463	T	C	C	0.4881	C	0.3239	0.5234	0.4392
	rs12319755	12	19091386	T	C	C	0.4625	C	0.2727	0.5519	0.4829
	rs12342831	9	33124872	T	C	T	0.4702	C	0.3409	0.4673	0.5136
	rs12380394	9	2323909	T	G	T	0.494	G	0.1648	0.4519	0.5069
	rs12407003	1	58939634	G	A	A	0.3333	A	0.2727	0.4533	0.5034
	rs12411660	10	63096664	G	A	A	0.4643	A	0.142	0.5189	0.4618
	rs1243459	14	21499054	G	A	G	0.4286	A	0.4716	0.5	0.4296
	rs12434958	14	93596085	A	G	G	0.4821	A	0.3864	0.5236	0.4965
	rs12440724	15	36180941	A	G	G	0.3735	A	0.3864	0.5093	0.4858
	rs12444489	16	56630934	C	T	C	0.4821	C	0.4205	0.4953	0.5276
	rs12450167	17	67261238	T	C	C	0.3333	C	0.4773	0.5514	0.4762
	rs12457700	18	60860246	T	C	T	0.4286	C	0.3977	0.5047	0.473
	rs12464531	2	59673530	T	C	T	0.488	C	0.4942	0.4953	0.5034
	rs12467783	2	235204421	C	T	C	0.4762	C	0.3636	0.5	0.4315
	rs12469875	2	173304036	T	C	T	0.4762	C	0.1932	0.528	0.4521
	rs12477269	2	238214279	G	A	A	0.2321	A	0.392	0.5189	0.4685
	rs1250079	2	216532931	T	C	T	0.4702	C	0.358	0.514	0.4795
	rs12507254	4	24673420	T	G	G	0.4345	G	0.3977	0.4299	0.5236
	rs12510042	4	78355165	C	A	A	0.4096	A	0.2841	0.4766	0.5142
	rs12510358	4	10951093	T	C	T	0.3512	C	0.392	0.4299	0.5276
	rs12515896	5	169563367	T	C	C	0.4762	C	0.2727	0.4434	0.5213
	rs12516085	5	94822053	G	A	A	0.3929	A	0.4489	0.4439	0.551
	rs12528109	6	65650698	C	T	T	0.3214	C	0.3864	0.4623	0.517
	rs12542406	8	14465315	T	C	T	0.4277	C	0.1364	0.4299	0.5308
	rs12543318	8	88868340	C	A	A	0.381	A	0.5	0.5047	0.4371
	rs12566065	1	189736833	T	C	C	0.5	C	0.358	0.5234	0.4683
	rs12567277	1	4658538	C	T	C	0.4762	C	0.4489	0.5187	0.4897
	rs1257210	2	134985914	G	T	G	0.4524	G	0.2955	0.4905	0.5243
	rs12584999	13	86937282	G	A	G	0.3929	A	0.358	0.533	0.4623
	rs12599691	16	14133151	C	T	T	0.369	C	0.4128	0.4579	0.5174
	rs12605184	18	56826850	G	T	G	0.381	G	0.1193	0.4393	0.5379
	rs12605886	18	13611533	G	T	G	0.4048	G	0.3466	0.5047	0.4897
	rs12611634	2	75673718	T	C	T	0.4643	C	0.2443	0.4252	0.5068
	rs12611756	2	80761192	A	C	C	0.381	A	0.2841	0.3738	0.5034
	rs12612811	2	106657452	T	C	C	0.494	C	0.2159	0.5283	0.4648
	rs12612937	2	192874825	A	G	A	0.4405	A	0.3466	0.5514	0.4476
	rs12613274	2	127514060	G	T	G	0.3512	G	0.3864	0.5093	0.469
	rs12623676	2	30053342	T	C	C	0.4881	C	0.3678	0.4533	0.5034
	rs12632844	3	174225345	A	G	G	0.4881	A	0.3864	0.3832	0.5135
	rs12637512	3	111028725	T	C	C	0.4464	C	0.4716	0.5283	0.4718
	rs12638651	3	64688063	T	G	G	0.4821	G	0.2102	0.4065	0.5101
	rs12643170	4	148928372	G	A	G	0.4107	A	0.4659	0.5425	0.4891
	rs12644119	4	90603419	C	A	C	0.4762	A	0.2216	0.5094	0.3688
	rs12646142	4	20318837	T	C	T	0.3395	C	0.3161	0.5607	0.4456
	rs12647503	4	169532292	A	G	G	0.4643	A	0.2784	0.5093	0.3851
	rs12649554	4	101896676	T	C	C	0.4405	C	0.4886	0.4393	0.5176
	rs12653352	5	96522675	A	G	G	0.4464	A	0.392	0.5234	0.4286
	rs12653659	5	119640500	C	T	C	0.3988	C	0.4489	0.5234	0.4561
	rs12655409	5	153960485	G	A	A	0.4405	A	0.3068	0.4346	0.5174
	rs12668723	7	115817269	G	A	A	0.4286	A	0.1839	0.4486	0.5169
	rs12668955	7	31116168	G	A	A	0.381	A	0.4545	0.486	0.5238
	rs12669274	7	102076562	G	A	A	0.4464	A	0.4659	0.5142	0.4694
	rs12672414	7	13722884	T	C	T	0.4583	C	0.3977	0.5421	0.4932
	rs12677963	8	130586355	C	T	C	0.4762	C	0.1989	0.4673	0.5034
	rs12678711	8	13610731	C	T	T	0.375	C	0.3295	0.5093	0.4184
	rs12680662	8	60254022	G	A	G	0.4881	A	0.2898	0.5047	0.4354
	rs12683020	9	116814661	A	G	A	0.3333	A	0.2102	0.5234	0.4722
	rs12704871	7	96334274	T	C	T	0.2976	C	0.2898	0.5047	0.4712
	rs12713042	2	49421571	A	C	A	0.3929	A	0.4034	0.5234	0.4565
	rs12718729	7	50671350	G	A	G	0.4821	A	0.2727	0.5047	0.4507
	rs12741740	1	20798595	G	A	G	0.4583	A	0.4091	0.4579	0.5068
	rs12767375	10	14725088	T	C	C	0.4405	C	0.2557	0.4252	0.5276
	rs1280995	1	10935423	G	A	G	0.4524	A	0.3693	0.4019	0.5035
	rs1281340	1	182115787	A	G	G	0.4583	A	0.2898	0.5047	0.4964
	rs12854508	13	22549475	T	C	T	0.4821	C	0.4773	0.5047	0.4784
	rs12869335	13	55344848	C	A	A	0.3155	A	0.2443	0.5048	0.4054
	rs12875059	13	114302622	G	A	G	0.3452	A	0.3908	0.4112	0.5101
	rs12879458	14	46825242	C	T	C	0.4643	C	0.2045	0.419	0.5034
	rs12880418	14	79169828	A	G	A	0.4345	A	0.3295	0.472	0.5034
	rs12895422	14	69192825	T	C	T	0.3393	C	0.4375	0.4434	0.5068
	rs12901518	15	99766981	C	T	C	0.4583	C	0.4773	0.5187	0.4577
	rs12903540	15	27687150	T	G	G	0.3869	G	0.375	0.5472	0.4592
	rs12920268	16	79467112	G	A	A	0.4821	A	0.483	0.4486	0.5034
	rs12920607	16	73728620	T	C	T	0.1429	C	0.4148	0.2736	0.5248
	rs12928517	16	5635158	A	G	A	0.4938	A	0.2955	0.4953	0.5174
	rs12950269	17	55763653	T	C	T	0.4048	C	0.3409	0.4623	0.5175
	rs12953276	17	63084995	G	A	G	0.4518	A	0.4489	0.4183	0.5138
	rs13001262	2	80194080	C	T	C	0.4762	C	0.3807	0.4579	0.5338
	rs13016276	2	69391521	T	G	G	0.2048	G	0.4773	0.514	0.473
	rs13018934	2	234708629	G	A	G	0.4405	A	0.3448	0.4393	0.5236
	rs1304138	3	40004366	G	A	A	0.4345	A	0.375	0.528	0.483
	rs130561	22	33191373	C	A	A	0.4524	A	0.4545	0.5047	0.4932
	rs13059863	3	189065156	A	C	C	0.4643	A	0.2159	0.4623	0.5135
	rs13060973	3	15500933	C	T	C	0.4762	C	0.4419	0.4766	0.5141
	rs13078077	3	143853149	A	G	G	0.4524	A	0.4034	0.5	0.5
	rs13078931	3	182778941	G	A	A	0.4167	A	0.4375	0.5187	0.4184
	rs13096481	3	4874498	C	T	T	0.4699	C	0.392	0.486	0.5578
	rs13117933	4	183849072	G	A	A	0.2976	A	0.267	0.5093	0.4354
	rs13118455	4	180291324	A	G	A	0.4699	A	0.267	0.5234	0.4857
	rs13157106	5	62983877	G	T	T	0.4881	G	0.3295	0.5142	0.4615
	rs13158449	5	15832573	G	T	G	0.4286	G	0.3966	0.486	0.5142
	rs13163544	5	174071838	C	T	C	0.3155	C	0.4885	0.5094	0.441
	rs13164349	5	111538333	A	G	G	0.4048	A	0.431	0.5189	0.4688
	rs1316642	3	114024063	G	A	G	0.3512	A	0.3466	0.486	0.5272
	rs13173077	5	57477898	G	A	G	0.4583	A	0.3523	0.5142	0.3854
	rs13175618	5	57232003	G	A	A	0.4226	A	0.4545	0.5234	0.4674
	rs13185269	5	159786594	C	T	C	0.4643	C	0.483	0.5047	0.4336
	rs1320357	11	24177461	T	C	C	0.3631	C	0.1322	0.4533	0.5347
	rs13204938	6	4604939	G	A	A	0.4881	A	0.2898	0.5094	0.4493
	rs13219267	6	68804067	G	T	T	0.4762	G	0.4034	0.5187	0.4521
	rs1322374	1	186114325	A	G	A	0.3869	A	0.3239	0.434	0.5141
	rs13225132	7	32800975	A	G	G	0.4226	A	0.4261	0.5047	0.4574
	rs13229903	7	10952823	C	T	C	0.4286	C	0.4716	0.4907	0.5034
	rs1323822	1	58226592	G	A	A	0.4524	A	0.1477	0.514	0.4075
	rs13240380	7	49762598	C	T	C	0.4345	C	0.4545	0.5047	0.4696
	rs13242973	7	9097947	T	C	T	0.4405	C	0.375	0.5047	0.4521
	rs1325258	1	34477581	A	G	A	0.494	A	0.2816	0.4104	0.5104
	rs13268649	8	96753076	A	C	C	0.4226	A	0.2011	0.5047	0.449
	rs13270310	8	113955195	T	C	T	0.4226	C	0.4034	0.4953	0.514
	rs13270574	8	42001906	C	T	T	0.4702	C	0.3864	0.514	0.4932
	rs13273033	8	9540693	G	A	G	0.3274	A	0.2558	0.3598	0.5108
	rs1329725	9	18430609	A	G	G	0.4702	A	0.3352	0.5	0.4517
	rs13299954	9	17015692	G	T	T	0.3	G	0.4034	0.4623	0.5137
	rs1332234	9	30953341	G	A	A	0.3274	A	0.4943	0.5047	0.4662
	rs13379920	15	83756393	A	G	A	0.4107	A	0.142	0.3972	0.5177
	rs1338167	6	101901973	A	C	A	0.3869	A	0.4886	0.5236	0.4626
	rs13386690	2	116023110	A	G	A	0.4881	A	0.4659	0.5238	0.4379
	rs1338733	9	103658148	G	A	G	0.4821	A	0.4261	0.5094	0.4426
	rs13409819	2	28293299	C	A	A	0.2619	A	0.1705	0.5047	0.4762
	rs1341211	9	105800243	G	A	A	0.3869	A	0.4545	0.528	0.4561
	rs1341651	13	90557832	T	C	C	0.4464	C	0.5	0.5094	0.4514
	rs1349893	10	56701951	C	T	T	0.4398	C	0.4773	0.5	0.4558
	rs1351452	11	116943354	A	C	C	0.4464	A	0.2784	0.5327	0.4655
	rs1352380	6	94726087	C	T	C	0.3988	C	0.4318	0.4626	0.5342
	rs1357204	2	53609363	A	G	A	0.4821	A	0.125	0.528	0.4422
	rs1357365	17	34436532	G	A	A	0.3512	A	0.3466	0.528	0.3919
	rs1363948	5	82067145	C	T	C	0.494	C	0.1989	0.5234	0.4863
	rs1368610	4	35846086	A	G	G	0.3373	A	0.2159	0.4953	0.5034
	rs1370429	15	61468621	G	A	A	0.3512	A	0.4034	0.514	0.4599
	rs1372631	18	4026587	T	G	G	0.4048	G	0.4659	0.3972	0.5068
	rs1386085	16	48872736	G	A	G	0.2917	A	0.3352	0.4673	0.5103
	rs1386090	16	6177575	T	C	C	0.381	C	0.2586	0.4673	0.5103
	rs1392383	5	165788235	G	A	G	0.3988	A	0.3409	0.4206	0.5169
	rs1404727	7	46728937	T	C	C	0.4817	C	0.4602	0.514	0.4521
	rs1406537	6	147326634	C	T	T	0.494	C	0.4588	0.4471	0.5071
	rs1410421	13	110107827	C	T	C	0.4345	C	0.2727	0.4907	0.5175
	rs1410863	1	153207274	G	A	A	0.4702	A	0.4091	0.4766	0.517
	rs1415277	1	240146525	T	C	T	0.4167	C	0.392	0.4813	0.5069
	rs1415769	6	125097427	T	C	C	0.3869	C	0.4432	0.5047	0.3919
	rs1417056	6	164852232	A	G	G	0.3988	A	0.392	0.4857	0.517
	rs1421361	7	131459782	A	C	C	0.4345	A	0.4375	0.472	0.5034
	rs1423246	5	59661456	A	G	A	0.4821	A	0.4545	0.5327	0.4764
	rs1426022	18	19788303	T	G	G	0.4167	G	0.4886	0.5283	0.4549
	rs1430706	2	131565647	G	A	G	0.381	A	0.3523	0.5093	0.4276
	rs1442585	3	137519670	T	G	G	0.3214	G	0.4483	0.5189	0.4301
	rs1447276	5	15364484	G	A	A	0.4643	A	0.3103	0.4575	0.5036
	rs1449227	5	88999206	A	G	G	0.3155	A	0.3647	0.514	0.4712
	rs1451015	7	33607320	G	A	G	0.494	A	0.4489	0.5093	0.4291
	rs1452757	8	114758168	T	C	C	0.4639	C	0.3807	0.4112	0.5071
	rs1452835	5	166093550	C	T	C	0.4167	C	0.3011	0.4907	0.5034
	rs1458495	9	76427979	C	A	C	0.4643	A	0.3864	0.472	0.5
	rs1463604	12	30113768	A	G	G	0.4702	A	0.4886	0.533	0.4561
	rs1463890	3	121969937	C	T	C	0.4578	C	0.2955	0.3925	0.5136
	rs1467387	22	25931372	T	C	T	0.4286	C	0.2841	0.4907	0.5169
	rs1468195	12	47808682	G	A	A	0.2892	A	0.4432	0.514	0.4716
	rs1472914	3	3553907	T	C	C	0.4583	C	0.2784	0.4481	0.5556
	rs1473973	8	133529038	A	G	A	0.3889	A	0.4034	0.5093	0.472
	rs1474090	18	65703401	A	C	A	0.4688			0.476	0.5069
	rs1475433	9	112638250	G	A	A	0.4583	A	0.4261	0.4019	0.527
	rs1475660	9	20756547	G	A	A	0.4464	A	0.267	0.486	0.5241
	rs1476047	1	7312172	C	T	C	0.4167	C	0.3693	0.5047	0.4694
	rs1482900	5	105144834	A	C	A	0.311	A	0.1534	0.467	0.5414
	rs1484086	12	27163343	T	C	T	0.4405	C	0.2955	0.528	0.4965
	rs1484444	11	15752803	C	T	C	0.3988	C	0.2614	0.5047	0.4418
	rs1484645	8	10000966	A	G	A	0.494	A	0.3125	0.4811	0.5034
	rs1485754	6	155532689	A	G	A	0.4695	A	0.1591	0.4571	0.5142
	rs1487602	12	131103343	C	T	T	0.4226	C	0.4432	0.4953	0.5068
	rs149313	5	96070205	T	C	T	0.4643	C	0.4773	0.4439	0.5
	rs1497482	4	55797131	G	A	G	0.4167	A	0.358	0.3632	0.507
	rs1503293	4	167010685	T	C	T	0.3631	C	0.2386	0.5093	0.3733
	rs1517928	3	65007135	G	A	A	0.3393	A	0.1875	0.5327	0.4456
	rs1520489	3	46677519	G	A	G	0.3571	A	0.4602	0.4626	0.5204
	rs1521756	2	139409648	G	T	G	0.4881	G	0.4148	0.514	0.4524
	rs1528347	16	8499511	T	C	T	0.4702	C	0.4716	0.4813	0.5139
	rs1532791	2	8673927	G	A	A	0.4762	A	0.4659	0.566	0.4793
	rs1535904	13	43388292	T	C	T	0.4583	C	0.4716	0.5047	0.4965
	rs1536468	9	4046569	C	A	C	0.4819	A	0.4261	0.5142	0.4653
	rs1541364	5	136902696	G	A	A	0.4821	A	0.4602	0.5047	0.4829
	rs1545130	18	48220529	G	A	A	0.3571	A	0.4598	0.5187	0.4561
	rs1549983	3	15194136	T	G	T	0.4048	G	0.4375	0.5234	0.4679
	rs1553015	8	86218046	T	G	T	0.4583	G	0.3068	0.5327	0.4371
	rs1555051	6	14006021	A	S	G	0.3274	A	0.2784	0.4245	0.5068
	rs1559018	3	190297083	A	G	A	0.494	A	0.3182	0.5047	0.4595
	rs1568339	1	18766761	C	A	C	0.4107	A	0.3864	0.4439	0.5174
	rs1571791	9	78729213	T	C	C	0.4821	C	0.4205	0.5377	0.4255
	rs1574318	10	2967596	T	C	T	0.4167	C	0.4148	0.4528	0.5396
	rs1593054	5	52808229	T	C	C	0.3929	C	0.4226	0.5142	0.4138
	rs1610410	1	18084290	T	C	T	0.381	C	0.4091	0.3785	0.5068
	rs1615157	3	13164783	T	C	C	0.375	C	0.4432	0.4279	0.5168
	rs1621374	13	101424571	A	C	C	0.375	A	0.4091	0.5047	0.4426
	rs1648700	3	186449916	T	C	C	0.3155	C	0.4545	0.5	0.4623
	rs1656377	3	158285280	T	C	C	0.3095	C	0.2727	0.4439	0.5135
	rs165807	22	20818267	A	G	G	0.4464	A	0.3466	0.528	0.486
	rs166648	9	81926600	G	T	T	0.4821	G	0.4432	0.4714	0.518
	rs16825206	3	155367330	G	A	A	0.2976	A	0.3523	0.533	0.4829
	rs16833964	2	137146324	A	G	G	0.4524	A	0.2898	0.5094	0.4931
	rs16839941	2	156918327	C	T	C	0.4583	C	0.25	0.5234	0.4694
	rs16860738	1	24532144	T	C	T	0.4226	C	0.1534	0.4238	0.5
	rs16863205	2	176333564	G	A	G	0.4762	A	0.267	0.5094	0.4586
	rs16865459	2	6788641	G	A	G	0.3393	A	0.3807	0.4575	0.5
	rs16875331	8	107939696	G	A	G	0.4464	A	0.2784	0.3925	0.5101
	rs16878764	8	31936552	T	G	T	0.3393	G	0.2273	0.4667	0.5315
	rs16881804	4	29423741	A	G	A	0.3452	A	0.1364	0.3925	0.5068
	rs16891241	5	33501919	A	G	A	0.4821	A	0.4602	0.4579	0.507
	rs1689467	12	70381355	C	T	T	0.375	C	0.4318	0.5093	0.4764
	rs16906530	8	80046610	T	C	T	0.4464	C	0.0625	0.4065	0.5646
	rs16907140	11	20978633	G	A	A	0.4524	A	0.1092	0.4907	0.5105
	rs16937724	8	72527240	G	A	G	0.3988	A	0.3636	0.5514	0.4626
	rs16937774	10	55577022	C	A	C	0.3333	A	0.3314	0.5047	0.4493
	rs16964420	19	31110233	G	A	A	0.4226	A	0.3523	0.4953	0.5034
	rs16978131	18	42240410	A	G	A	0.4762	A	0.3678	0.5095	0.4375
	rs17007529	2	29286670	T	C	T	0.4762	C	0.2614	0.5236	0.3946
	rs17013457	3	23590068	G	A	G	0.4464	A	0.3352	0.4533	0.517
	rs17014142	2	34055724	G	A	A	0.4405	A	0.2386	0.5189	0.4745
	rs17015112	3	77319487	A	G	A	0.3571	A	0.0795	0.3785	0.5483
	rs17042944	4	112131789	T	C	T	0.494	C	0.4545	0.5093	0.4589
	rs17048681	2	57365335	G	T	T	0.2798	G	0.4432	0.4439	0.5036
	rs17060428	4	175167253	G	A	G	0.375	A	0.0739	0.5187	0.3707
	rs17062854	5	163473503	T	G	G	0.494	G	0.2784	0.4151	0.5138
	rs17089603	8	23612956	A	G	G	0.4819	A	0.1989	0.528	0.4897
	rs17095088	14	59240410	G	A	G	0.3452	A	0.267	0.4429	0.5544
	rs17100087	10	84213251	A	G	G	0.4048	A	0.2216	0.4486	0.5068
	rs17100268	14	33625685	C	A	A	0.4157	A	0.233	0.5607	0.4375
	rs17105413	14	77623681	T	G	G	0.3988	G	0.3636	0.5094	0.4896
	rs17112735	1	56207532	T	C	C	0.3631	C	0.233	0.528	0.3732
	rs17113593	14	43337624	G	A	A	0.4107	A	0.4602	0.4009	0.5276
	rs17126390	14	53816464	C	T	T	0.494	C	0.392	0.4905	0.5243
	rs17142532	7	20211985	G	A	G	0.4762	A	0.2557	0.5189	0.4276
	rs17168465	7	14874799	A	G	G	0.4464	A	0.2841	0.5187	0.4662
	rs17168763	7	15503313	G	A	G	0.3869	A	0.2841	0.4393	0.5068
	rs17175506	14	80408653	G	A	A	0.3855	A	0.4762	0.4575	0.5312
	rs17189653	16	84984350	C	T	C	0.4821	C	0.4716	0.5093	0.4358
	rs17246133	17	70140485	T	C	T	0.3929	C	0.3239	0.4206	0.5236
	rs17247184	7	81802385	C	T	T	0.4451	C	0.267	0.5	0.4388
	rs17305991	7	94751895	T	C	T	0.3869	C	0.4713	0.5094	0.4507
	rs1730642	13	103828640	C	T	T	0.4167	C	0.2045	0.5607	0.4241
	rs17361616	7	137972636	C	A	C	0.1607	A	0.267	0.5047	0.4862
	rs17383893	12	23765508	T	C	C	0.372	C	0.2841	0.5048	0.4755
	rs17661170	4	171175320	A	G	A	0.2857	A	0.3295	0.4434	0.5379
	rs17670940	3	61639764	T	G	G	0.3929	G	0.3864	0.5514	0.4964
	rs17681801	18	50173621	C	T	C	0.3512	C	0.2557	0.5	0.4894
	rs177195	14	78566596	G	A	A	0.381	A	0.3807	0.5	0.4452
	rs17738959	5	169529903	T	C	C	0.494	C	0.2898	0.4206	0.5069
	rs17743751	7	27499198	C	T	C	0.3916	C	0.4375	0.5142	0.4452
	rs17769090	15	70630120	G	A	A	0.1488	A	0.233	0.2381	0.5312
	rs17820763	15	58151028	A	G	G	0.4524	A	0.483	0.4299	0.5243
	rs17827157	18	66902015	C	T	C	0.3841	C	0.4477	0.5094	0.4655
	rs17837543	7	155226760	G	T	G	0.4524	G	0.3523	0.5374	0.4155
	rs1790649	18	34005693	A	G	G	0.4881	A	0.2841	0.5374	0.4696
	rs1822927	4	32588326	C	T	T	0.4337	C	0.2898	0.5377	0.4173
	rs1841914	3	21623631	T	C	C	0.4405	C	0.4943	0.5374	0.4681
	rs1842636	9	32110777	A	G	A	0.369	A	0.3807	0.514	0.4527
	rs1858675	6	168413195	C	T	T	0.369	C	0.4375	0.5234	0.3938
	rs1861659	16	49565261	A	C	C	0.494	A	0.4545	0.5237	0.4613
	rs1862084	7	131317893	C	T	T	0.4167	C	0.1875	0.5094	0.4694
	rs1862164	5	128813527	C	T	T	0.4583	C	0.3466	0.4346	0.5169
	rs1863034	14	79210096	C	T	T	0.4881	C	0.4773	0.4766	0.5205
	rs186599	14	70433397	T	C	C	0.4762	C	0.3182	0.514	0.458
	rs1869175	15	74081521	T	C	T	0.381	C	0.4148	0.3972	0.5034
	rs1872581	4	68718486	T	C	T	0.4759	C	0.3807	0.4766	0.5172
	rs1873061	17	3393444	A	G	A	0.4518	A	0.1512	0.4486	0.5393
	rs1877771	6	163318480	A	G	G	0.3929	A	0.4261	0.4346	0.5068
	rs1878448	4	155027927	A	G	A	0.4048	A	0.4375	0.5607	0.4286
	rs1896731	5	25899020	T	C	T	0.3214	C	0.3977	0.4393	0.5068
	rs192703	9	93730292	C	T	T	0.4583	C	0.358	0.5234	0.4865
	rs1927847	13	54060827	T	C	T	0.3452	C	0.4489	0.4953	0.5103
	rs1928295	9	120378483	T	C	C	0.3512	C	0.392	0.5189	0.4561
	rs1936942	1	111450408	G	A	A	0.3072	A	0.4205	0.4439	0.5103
	rs1944708	11	79287622	T	C	C	0.375	C	0.4545	0.4346	0.5102
	rs1945119	11	112417074	G	T	T	0.4821	G	0.5	0.4245	0.5174
	rs1946842	10	80797439	C	T	C	0.4821	C	0.375	0.4439	0.5169
	rs1958058	14	34260635	C	T	C	0.5	C	0.431	0.4112	0.5382
	rs1958375	14	25626387	T	C	C	0.4337	C	0.2965	0.514	0.4418
	rs1977232	14	53151348	T	C	C	0.3512	C	0.4659	0.4907	0.5069
	rs1978650	2	183417141	G	A	G	0.4217	A	0.4091	0.5143	0.4793
	rs1979639	3	67422015	T	C	T	0.4524	C	0.3409	0.5187	0.4662
	rs1985961	17	62117262	C	T	C	0.4524	C	0.4545	0.4439	0.5559
	rs1989458	21	21035092	A	G	A	0.4111	A	0.375	0.4626	0.5034
	rs1990158	7	107685895	A	G	A	0.4762	A	0.2841	0.5047	0.4552
	rs1990367	7	7991437	C	T	T	0.488	C	0.2159	0.5283	0.4648
	rs1992721	8	120597417	A	G	G	0.4167	A	0.483	0.4434	0.5103
	rs1994597	15	29294180	T	C	C	0.494	C	0.2898	0.4528	0.5204
	rs1997815	20	49836723	A	G	G	0.4524	A	0.2898	0.4673	0.5317
	rs1998194	14	39690854	A	C	C	0.4583	A	0.1932	0.4159	0.5068
	rs1998930	6	156904256	A	G	A	0.3571	A	0.4886	0.4906	0.5137
	rs2015461	15	35119748	C	T	C	0.494	C	0.3011	0.4486	0.6047
	rs2017241	9	36013929	T	C	T	0.4583	C	0.4489	0.4673	0.5169
	rs2017656	8	12770006	G	A	A	0.3869	A	0.1193	0.5093	0.469
	rs2018675	17	19441531	C	T	T	0.4643	C	0.4091	0.5048	0.4583
	rs2027237	20	4177104	C	T	C	0.3988	C	0.3295	0.4906	0.5069
	rs2028210	7	38534409	G	A	A	0.4107	A	0.4148	0.4673	0.5068
	rs2028994	3	139506968	G	A	G	0.3988	A	0.4375	0.486	0.5034
	rs2034254	2	53358953	A	G	A	0.2976	A	0.2727	0.4299	0.5136
	rs2034710	2	166467351	G	T	G	0.381	G	0.2644	0.528	0.4966
	rs2042381	5	96188666	A	G	A	0.4881	A	0.2386	0.5093	0.3803
	rs2044739	3	16771147	A	G	G	0.375	A	0.3068	0.5421	0.4507
	rs2044869	8	128247045	A	C	C	0.3869	A	0.2557	0.4299	0.5175
	rs2049619	18	41144600	A	G	G	0.3333	A	0.4886	0.5429	0.4452
	rs205153	16	25605799	T	C	C	0.5	C	0.4432	0.514	0.4658
	rs2056265	8	60458178	G	A	G	0.3571	A	0.0966	0.4333	0.5347
	rs2062091	15	61201424	C	T	C	0.3929	C	0.4545	0.4112	0.5071
	rs2066926	22	30868102	T	C	C	0.5	C	0.3352	0.5374	0.493
	rs2070882	2	1458001	C	T	T	0.4762	C	0.358	0.5093	0.493
	rs2071956	1	5555419	C	T	T	0.4405	C	0.4659	0.5047	0.4212
	rs207210	7	130535477	T	G	G	0.4405	G	0.4148	0.4626	0.5203
	rs2073233	20	12874585	T	C	C	0.4464	C	0.4943	0.4952	0.5034
	rs2073359	21	39775084	C	T	C	0.4464	C	0.4205	0.4434	0.5734
	rs2074865	19	3155902	G	A	G	0.4167	A	0.3182	0.5047	0.4796
	rs2075624	15	40710723	G	A	G	0.2771	A	0.4826	0.519	0.4894
	rs2076513	6	1591011	G	T	G	0.375	G	0.4716	0.5189	0.4155
	rs2077246	4	109621884	G	A	G	0.3036	A	0.3693	0.5047	0.4762
	rs2084682	4	66262049	A	G	G	0.4464	A	0.4716	0.5421	0.4276
	rs2087229	2	233097786	C	T	T	0.3571	C	0.4148	0.4626	0.517
	rs2088236	12	117225078	C	T	T	0.4464	C	0.4602	0.5467	0.4783
	rs2092745	6	80454831	A	G	A	0.4762	A	0.358	0.5093	0.4726
	rs2093483	9	7929372	G	A	G	0.494			0.5047	0.4452
	rs209583	1	40847491	A	C	C	0.3869	A	0.4602	0.5654	0.4628
	rs2100021	8	8912705	G	T	T	0.4226	G	0.4034	0.5	0.4132
	rs2102999	15	79410710	T	C	T	0.369	C	0.3182	0.472	0.527
	rs2103642	22	35631590	A	G	A	0.3929	A	0.233	0.5	0.4824
	rs2109075	19	42152229	C	T	T	0.4821	C	0.4091	0.514	0.4549
	rs2117784	3	6345015	C	T	T	0.4643	C	0.4943	0.5093	0.4893
	rs2119888	4	100380148	A	G	G	0.2024	A	0.3	0.5047	0.4688
	rs2127657	4	13056251	G	A	G	0.4286	A	0.4489	0.5238	0.4862
	rs2133766	5	36278890	C	T	T	0.2917	C	0.1023	0.4486	0.5137
	rs2137224	20	53482244	G	A	G	0.4583	A	0.1477	0.5093	0.4358
	rs2140364	3	167218543	T	C	T	0.4881	C	0.3864	0.4673	0.5103
	rs2144025	6	152307706	T	C	C	0.4405	C	0.2727	0.5	0.5
	rs2144438	1	187054897	T	C	T	0.2917	C	0.2898	0.4393	0.5347
	rs2149986	9	100334586	G	A	G	0.4821	A	0.4886	0.4714	0.528
	rs215101	16	16052973	C	G	G	0.4048	C	0.1761	0.729	0.472
	rs215231	12	594525	G	A	G	0.494	A	0.4148	0.528	0.4452
	rs2156411	21	37580807	G	A	A	0.4643	A	0.4886	0.5047	0.4116
	rs2160980	2	217153043	G	A	G	0.4286	A	0.2816	0.5093	0.479
	rs2161969	2	218680570	G	A	A	0.3855			0.472	0.5
	rs2162530	12	115299861	T	C	T	0.2857	C	0.4261	0.5	0.4722
	rs2164349	3	177535748	G	A	G	0.4345	A	0.4205	0.5377	0.4623
	rs2173201	4	100250970	C	A	C	0.2679	A	0.3636	0.4019	0.5105
	rs2175391	1	155625602	G	T	T	0.2892	G	0.2557	0.4112	0.514
	rs218019	8	118707556	T	C	C	0.4464	C	0.4655	0.5093	0.4623
	rs2180465	20	787341	A	G	G	0.4333			0.5234	0.4542
	rs2188513	7	92544073	A	G	A	0.2619	A	0.1989	0.5093	0.4448
	rs2191116	17	15026800	T	C	C	0.4762	C	0.4318	0.4439	0.5137
	rs2192416	14	78949997	A	G	A	0.4643	A	0.125	0.528	0.4558
	rs2196515	4	96685664	A	C	C	0.3631	A	0.375	0.4953	0.5104
	rs2205168	7	152765284	G	A	A	0.494	A	0.2443	0.4019	0.5
	rs2206654	20	16695386	T	C	C	0.3434	C	0.4943	0.4762	0.5
	rs2207888	20	41185138	A	G	A	0.4881	A	0.3693	0.5374	0.4379
	rs2211702	21	36147604	T	G	G	0.4405	G	0.4034	0.467	0.5035
	rs2216144	12	97666478	T	C	C	0.4329	C	0.267	0.5234	0.4007
	rs2221695	20	8433514	T	C	C	0.4821	C	0.2102	0.5047	0.4524
	rs2221855	4	46961617	T	G	T	0.3929	G	0.2898	0.4346	0.5272
	rs2222901	2	129961812	A	C	A	0.4048	A	0.4318	0.4299	0.5034
	rs2223079	21	18461843	C	A	A	0.4759	A	0.483	0.4907	0.5035
	rs2226859	18	71044198	G	T	G	0.5	G	0.483	0.4299	0.5338
	rs2235674	6	155771008	C	T	C	0.381	C	0.375	0.3774	0.5205
	rs2237846	8	17491144	T	C	T	0.2976	C	0.3779	0.5327	0.4504
	rs2239331	16	22824454	G	A	A	0.4048	A	0.4943	0.514	0.4762
	rs2240090	7	51096974	C	T	T	0.4702	C	0.3977	0.472	0.5174
	rs2242753	21	36986118	T	C	T	0.4518	C	0.4943	0.3762	0.5107
	rs2246433	8	14654116	T	C	T	0.488	C	0.375	0.514	0.4623
	rs2247798	19	43954915	C	A	A	0.4583	A	0.4545	0.5377	0.4759
	rs2252359	11	120400149	A	G	G	0.4405	A	0.1705	0.4481	0.5308
	rs2252525	6	24514569	A	C	A	0.4167	A	0.3466	0.514	0.4448
	rs2267364	22	37677404	T	C	T	0.4881	C	0.3352	0.4764	0.5035
	rs2269010	20	17415418	T	C	C	0.4881	C	0.0909	0.5514	0.4966
	rs2269352	2	234512976	T	C	T	0.4702	C	0.3409	0.5234	0.4266
	rs2274928	13	24044546	G	A	A	0.4643	A	0.3621	0.5654	0.3621
	rs2281991	13	102366825	A	G	G	0.375	A	0.3295	0.5187	0.4694
	rs2283064	7	126125053	T	C	C	0.4524	C	0.4886	0.4626	0.527
	rs2285651	7	24843810	G	T	T	0.4762	G	0.2614	0.5047	0.466
	rs2287348	2	54039813	C	T	T	0.4639	C	0.3693	0.5467	0.446
	rs2292013	5	82792625	A	C	A	0.3095	A	0.1932	0.528	0.4315
	rs2292082	4	166996347	A	G	G	0.4464	A	0.2273	0.5467	0.4223
	rs2294119	8	144566969	C	T	T	0.4345	C	0.142	0.5094	0.387
	rs229587	14	65263300	C	T	T	0.3274	C	0.483	0.4579	0.5034
	rs2298969	4	3186244	A	G	A	0.4643	A	0.3693	0.5467	0.4685
	rs2301070	5	83260938	G	A	A	0.4524	A	0.4205	0.4626	0.5136
	rs2305688	16	70779144	C	T	C	0.3155	C	0.3182	0.5467	0.4043
	rs2314339	17	38253212	C	T	T	0.4821	C	0.1307	0.5047	0.4552
	rs2324765	6	85691102	A	G	A	0.3333	A	0.2614	0.4766	0.5274
	rs2325033	13	43929302	C	T	C	0.4881	C	0.2989	0.5187	0.483
	rs2326477	6	4320190	G	A	A	0.4643	A	0.3125	0.486	0.5069
	rs2327112	6	8999646	G	A	A	0.369	A	0.375	0.4245	0.5034
	rs2339783	15	35444614	C	A	C	0.4277	A	0.4489	0.5047	0.4379
	rs2342989	5	61312387	C	T	T	0.4821	C	0.3807	0.514	0.3953
	rs2350106	10	85764135	T	C	C	0.4226	C	0.4886	0.5187	0.4658
	rs2351044	11	15578457	G	A	G	0.4643	A	0.358	0.5187	0.4795
	rs2353203	19	17099980	G	A	G	0.3095	A	0.392	0.4906	0.5035
	rs2356350	2	192002538	G	A	A	0.4405	A	0.2841	0.4019	0.5442
	rs2364835	18	43940065	C	T	C	0.3988	C	0.392	0.4673	0.5312
	rs237142	16	26646032	G	A	G	0.3988	A	0.3693	0.4533	0.5676
	rs2372048	5	66846745	C	T	C	0.259	C	0.1648	0.4065	0.527
	rs2373504	11	80282364	C	T	T	0.4702	C	0.358	0.4717	0.5034
	rs2374710	12	108054624	T	C	T	0.3393	C	0.3864	0.472	0.5411
	rs237473	20	48043810	A	C	C	0.381	A	0.3409	0.514	0.4054
	rs2383141	9	20641181	C	A	A	0.369	A	0.3807	0.528	0.4966
	rs2388493	8	104138586	C	T	T	0.4524	C	0.3352	0.4575	0.5211
	rs2390277	13	100058519	G	A	G	0.4762	A	0.408	0.5094	0.4583
	rs2392147	7	32866723	T	G	T	0.381	G	0.4545	0.5094	0.4555
	rs2392969	12	116536921	G	A	A	0.4702	A	0.4602	0.519	0.4155
	rs2406747	4	138367353	C	T	T	0.256	C	0.2386	0.5667	0.4331
	rs2412042	2	240722820	C	T	C	0.3214	C	0.4375	0.4953	0.5
	rs2414424	15	56000063	C	T	C	0.4226	C	0.4545	0.4486	0.5135
	rs2418488	15	100641891	A	G	A	0.3631	A	0.2159	0.5283	0.479
	rs2421748	3	169366536	A	G	A	0.3988	A	0.4148	0.5094	0.4932
	rs2426644	20	55292543	T	G	G	0.4286	G	0.4545	0.514	0.4493
	rs2436737	6	40474941	T	C	T	0.3631	C	0.4659	0.4346	0.5417
	rs2452987	6	92725708	A	G	G	0.4226	A	0.4375	0.5	0.4795
	rs2458286	8	103978699	C	T	C	0.4226	C	0.3125	0.6226	0.4362
	rs2466405	6	39583661	A	G	G	0.4639	A	0.3636	0.5	0.4555
	rs2467285	11	45776525	T	C	T	0.3434	C	0.4655	0.4252	0.5216
	rs2475357	9	10270339	T	G	T	0.4286	G	0.3977	0.4762	0.514
	rs2483266	1	3236041	T	C	T	0.369	C	0.4716	0.5047	0.4864
	rs2483603	10	116377962	C	A	A	0.4643	A	0.2727	0.5421	0.4286
	rs2492497	1	112927912	C	T	C	0.4881	C	0.3864	0.5	0.4759
	rs2496096	10	19596177	G	A	G	0.4881	A	0.4716	0.4151	0.521
	rs2499762	6	33948624	C	T	C	0.494	C	0.4148	0.4206	0.527
	rs2501180	6	74828682	G	A	G	0.4524	A	0.4375	0.5327	0.4932
	rs250744	5	76041910	C	A	C	0.4762	A	0.1761	0.528	0.3741
	rs2514335	8	99094948	A	G	G	0.3929	A	0.392	0.4579	0.5169
	rs2522217	7	111661836	T	G	T	0.4702	G	0.3864	0.4717	0.5278
	rs252671	5	128615051	T	C	C	0.4702	C	0.4716	0.4813	0.5473
	rs252818	5	106725691	C	T	C	0.4759	C	0.2614	0.5377	0.4623
	rs2546890	5	158759900	A	G	A	0.494	A	0.4205	0.4673	0.5236
	rs2549779	5	96216387	A	G	A	0.3452	A	0.4261	0.5794	0.464
	rs2550626	16	78678727	C	T	C	0.4107	C	0.4138	0.5234	0.473
	rs2551214	2	2355993	G	T	G	0.4583	G	0.375	0.486	0.5101
	rs2589858	4	124570507	A	G	G	0.2857	A	0.2784	0.5374	0.4542
	rs2590174	3	106247932	G	T	T	0.4345	G	0.4716	0.5	0.4685
	rs26001	5	11303908	C	T	C	0.4762	C	0.4091	0.4533	0.5103
	rs2616972	8	4476870	T	C	C	0.3988	C	0.4489	0.4623	0.5169
	rs2617978	5	167373709	G	A	G	0.4464	A	0.3523	0.4387	0.507
	rs2625247	4	156515995	A	G	G	0.3274	A	0.233	0.4626	0.5137
	rs2654976	15	99550237	G	A	G	0.4821	A	0.343	0.5374	0.4592
	rs265973	5	174860699	T	C	T	0.4345	C	0.4318	0.5234	0.4797
	rs2666900	11	45757401	C	T	C	0.3571	C	0.4659	0.5142	0.4517
	rs2697668	8	90895010	A	G	G	0.494	A	0.4205	0.4579	0.5034
	rs2701632	12	120769657	G	A	A	0.3735	A	0.3295	0.514	0.4829
	rs2710942	7	91181705	C	T	T	0.3827	C	0.392	0.472	0.551
	rs2711746	12	120001334	G	A	G	0.4167	A	0.2614	0.4486	0.5069
	rs2712184	2	217682779	C	A	C	0.4345	A	0.4885	0.5	0.4856
	rs2717434	12	71008547	T	G	T	0.4639	G	0.4091	0.4346	0.5203
	rs2717871	7	25316325	A	G	A	0.4702	A	0.1667	0.5093	0.3818
	rs2720498	8	17391277	T	G	x	x	x	x	0.5047	0.4626
	rs2722276	7	37989178	G	A	A	0.3571	A	0.3239	0.5234	0.3611
	rs2723934	12	91013303	C	A	A	0.4821	A	0.3239	0.4906	0.5236
	rs2729005	3	2150400	C	A	C	0.4762	A	0.4375	0.4906	0.5385
	rs2739180	8	134108718	G	A	A	0.4048	A	0.4432	0.486	0.5377
	rs2740476	9	107570714	C	G	G	0.4167	C	0.3295	0.4286	0.5347
	rs2749266	6	168915345	G	T	T	0.4226	G	0.3409	0.5047	0.4621
	rs2753338	1	86935036	C	T	C	0.4583	C	0.4545	0.4906	0.5102
	rs2758912	6	39275282	A	G	G	0.4702	A	0.3693	0.4766	0.5035
	rs2763367	10	71575551	G	A	A	0.4643	A	0.3125	0.5142	0.4931
	rs276504	6	137352519	T	C	C	0.4405	C	0.3239	0.5093	0.4257
	rs276926	18	28621278	G	A	A	0.4524	A	0.4205	0.519	0.4932
	rs2770043	13	42079410	T	C	T	0.4464	C	0.267	0.5094	0.4858
	rs2772354	13	99035888	A	G	G	0.4643	A	0.3068	0.4953	0.5
	rs2784264	1	221155819	A	G	A	0.369	A	0.4148	0.3774	0.5036
	rs2787985	1	83118044	T	G	T	0.4699	G	0.4489	0.5143	0.4754
	rs2795593	10	30233437	C	T	T	0.4821	C	0.4375	0.4206	0.5169
	rs2797227	1	215933460	C	T	C	0.4821	C	0.2443	0.528	0.4621
	rs280839	10	106235467	T	G	G	0.3614	G	0.2898	0.4393	0.5274
	rs280845	10	106242515	C	T	T	0.4643	C	0.3851	0.5047	0.4144
	rs2809603	13	63214443	C	T	T	0.3095	C	0.1989	0.5236	0.4722
	rs2812510	10	71423907	G	A	A	0.4345	A	0.4091	0.5187	0.4486
	rs2815715	6	73186272	A	C	A	0.4524	A	0.4545	0.528	0.4932
	rs2820406	6	156540417	G	A	A	0.4762	A	0.4884	0.5047	0.4716
	rs2824376	21	18958316	C	A	C	0.3869	A	0.3807	0.5187	0.4524
	rs2832631	21	31497778	C	T	C	0.494	C	0.4545	0.5187	0.4966
	rs2834798	21	36514652	A	G	G	0.494	A	0.233	0.5143	0.4894
	rs2834889	21	36675294	A	C	C	0.3452	A	0.483	0.4766	0.5034
	rs2835314	21	37568703	A	G	A	0.4762	A	0.4148	0.5047	0.4358
	rs2835991	21	39194878	T	C	C	0.5	C	0.2159	0.5187	0.4831
	rs2838677	21	46189767	G	A	G	0.3869	A	0.1989	0.5	0.4459
	rs2838787	21	46539725	G	A	A	0.375	A	0.4261	0.4533	0.5517
	rs2839470	21	43548239	T	C	T	0.4345	C	0.4205	0.5374	0.4894
	rs2867598	19	31820493	T	C	T	0.4643	C	0.4773	0.514	0.4696
	rs2876770	13	82185357	T	C	C	0.381	C	0.1591	0.533	0.415
	rs2881341	12	126572140	T	C	T	0.3631	C	0.3161	0.472	0.5105
	rs2881599	16	26770128	C	T	C	0.4464	C	0.2614	0.4673	0.5034
	rs2881782	17	32159519	A	C	A	0.4583	A	0.4828	0.5561	0.4476
	rs2881832	1	165047786	T	C	T	0.3452	C	0.3466	0.434	0.5382
	rs2886405	10	127152944	G	T	T	0.4286	G	0.4432	0.5607	0.4486
	rs2889630	12	8280755	C	A	A	0.4405	A	0.4659	0.4245	0.5276
	rs2890733	9	7008732	A	G	G	0.3631	A	0.4375	0.4953	0.5106
	rs2896169	7	115490279	G	A	G	0.3512	A	0.4659	0.472	0.5236
	rs2896940	16	57721127	G	T	G	0.3976	G	0.408	0.5374	0.4893
	rs2901018	2	124331148	T	C	C	0.4524	C	0.3864	0.514	0.4521
	rs2902421	11	45016421	A	G	A	0.4345	A	0.4545	0.5094	0.3986
	rs2906337	8	200898	G	A	G	0.375	A	0.3807	0.4439	0.5103
	rs290898	10	8933437	T	C	T	0.4762	C	0.1648	0.4393	0.5372
	rs292257	6	90642998	T	C	T	0.4286	C	0.3466	0.3879	0.5034
	rs2926304	2	30976058	C	T	C	0.4643	C	0.4545	0.5047	0.4898
	rs2940790	2	28687043	A	C	C	0.4405	A	0.0909	0.5093	0.4178
	rs2941394	18	66277526	T	C	C	0.4643	C	0.3512	0.5093	0.4823
	rs2942133	1	204369875	T	G	G	0.381	G	0.4943	0.3505	0.5103
	rs2946582	2	78857870	C	A	A	0.3274	A	0.4943	0.514	0.4898
	rs2949827	7	113139867	G	A	G	0.4405	A	0.1193	0.4579	0.5035
	rs2961923	5	159794511	G	A	G	0.4464	A	0.3807	0.5094	0.4426
	rs2967436	19	37047472	G	A	A	0.5	A	0.3977	0.5095	0.4899
	rs2972162	3	12424793	T	C	T	0.4464	C	0.3352	0.533	0.4628
	rs2974427	5	168261021	T	C	C	0.4464	C	0.3807	0.528	0.4895
	rs2991377	9	96094943	C	T	C	0.3512	C	0.4091	0.5236	0.4894
	rs3018899	8	95074595	T	C	T	0.494	C	0.2841	0.3972	0.517
	rs3019920	8	108068283	T	C	T	0.4643	C	0.2841	0.5047	0.3699
	rs308585	13	62660299	T	C	T	0.4524	C	0.4659	0.4571	0.5272
	rs31016	5	96441391	T	G	G	0.4286	G	0.4602	0.5187	0.4793
	rs3103908	8	27549421	T	C	T	0.4939	C	0.4138	0.5467	0.4441
	rs3111276	7	153215127	C	T	C	0.4881	C	0.3409	0.5283	0.4831
	rs3114927	2	187735749	C	T	C	0.3095	C	0.1761	0.5327	0.4858
	rs3120134	10	132246154	T	C	T	0.3916	C	0.1977	0.5	0.469
	rs3134098	8	119819044	T	C	C	0.4405	C	0.3352	0.5561	0.4789
	rs314137	5	169827756	T	C	T	0.4702	C	0.4375	0.4393	0.5272
	rs315791	5	169735920	A	C	A	0.4226	A	0.2955	0.4434	0.528
	rs318215	16	64259501	G	A	G	0.4524	A	0.2614	0.5374	0.4082
	rs3207090	1	213068595	C	T	T	0.4643	C	0.3706	0.4907	0.507
	rs32199	5	16037234	A	G	A	0.3869	A	0.4602	0.5047	0.4315
	rs32274	5	11190998	C	A	C	0.4702	A	0.4886	0.5514	0.4825
	rs324013	12	57510661	C	T	T	0.4167	C	0.3864	0.5327	0.4824
	rs329007	18	9522606	G	A	G	0.3988	A	0.3864	0.514	0.4862
	rs330109	6	8546104	T	C	T	0.494	C	0.483	0.4292	0.5105
	rs33013	5	80060016	G	A	G	0.494	A	0.1534	0.4673	0.5319
	rs341365	15	61165984	G	A	A	0.4759	A	0.3807	0.5093	0.4444
	rs346455	18	39937481	G	A	G	0.3155	A	0.1705	0.5094	0.473
	rs350243	16	12170523	T	C	T	0.494	C	0.3352	0.4811	0.5069
	rs35580	5	16679966	C	T	C	0.4762	C	0.4602	0.4292	0.5241
	rs359535	8	86415959	C	T	T	0.4458	C	0.3466	0.514	0.4524
	rs3742257	13	43173198	T	C	T	0.4762	C	0.4602	0.5047	0.4792
	rs3743833	16	10127955	G	A	G	0.4524	A	0.358	0.472	0.5174
	rs3744626	17	27911557	A	G	G	0.4226	A	0.2557	0.5	0.5
	rs3750671	10	6182423	T	G	T	0.3631	G	0.2841	0.4471	0.5
	rs3750729	10	1068802	G	A	A	0.3512	A	0.4886	0.4626	0.5138
	rs3755702	3	124414454	G	A	G	0.3869	A	0.3636	0.4579	0.5306
	rs3759356	12	5150362	G	A	A	0.4405	A	0.483	0.514	0.4354
	rs3760595	18	21716773	G	A	A	0.4464			0.5234	0.4401
	rs3763609	9	71647410	T	C	T	0.4643	C	0.4034	0.4717	0.5136
	rs3767802	1	118042757	A	C	C	0.3929	A	0.3693	0.5	0.4583
	rs3768788	2	214015745	A	G	A	0.494	A	0.2443	0.4953	0.5372
	rs3771604	2	159414979	A	G	A	0.4881	A	0.3125	0.4673	0.5236
	rs3775779	4	70709207	T	A	A	0.25	A	0.4886	0.6449	0.4764
	rs3780296	9	80137434	C	T	C	0.4643	C	0.4432	0.5467	0.473
	rs3783142	13	26555548	G	A	G	0.4048	A	0.2443	0.514	0.4426
	rs3784985	16	83777938	T	C	T	0.4643	C	0.3693	0.472	0.5034
	rs3792501	3	4812298	G	A	G	0.4821	A	0.5	0.528	0.4858
	rs3803826	17	51901385	C	T	C	0.4286	C	0.3239	0.5047	0.4648
	rs38111	7	78249193	G	A	A	0.2831	A	0.3333	0.3972	0.5034
	rs3812278	7	135072141	T	C	T	0.4762	C	0.233	0.5187	0.4828
	rs3814036	2	47249239	A	G	A	0.4048	A	0.3678	0.5142	0.472
	rs3814395	2	151344984	C	T	C	0.4762	C	0.4602	0.4434	0.5241
	rs3825514	13	102372961	T	C	T	0.4583	C	0.483	0.5	0.4718
	rs3828494	4	169316026	A	G	A	0.3274	A	0.3966	0.5048	0.4306
	rs3851059	10	82030658	G	A	A	0.4464	A	0.3523	0.5093	0.4899
	rs3861386	6	124328531	G	T	T	0.3869	G	0.2614	0.5142	0.4897
	rs3865452	19	41211056	T	C	C	0.494	C	0.483	0.4953	0.5143
	rs387244	1	49139531	C	T	T	0.3452	C	0.2784	0.514	0.4931
	rs3897456	9	85527950	A	G	A	0.4524	A	0.2955	0.5047	0.473
	rs390035	5	41267328	T	C	C	0.2679	C	0.2955	0.5187	0.4586
	rs3901896	15	80734097	C	T	C	0.4881	C	0.2784	0.5047	0.4966
	rs3916142	12	129893973	C	T	C	0.4881	C	0.4716	0.3915	0.5034
	rs3943418	16	17337724	A	G	G	0.3095	A	0.1705	0.4533	0.5174
	rs3949904	1	62848090	G	A	G	0.4464	A	0.3011	0.514	0.3784
	rs3955404	8	126254259	C	T	C	0.4821	C	0.1989	0.5093	0.4966
	rs400946	22	21431054	T	C	C	0.5	C	0.1954	0.5187	0.4864
	rs404016	5	2575174	T	C	C	0.3036	C	0.2955	0.5421	0.4932
	rs4072865	16	11024105	C	T	C	0.4107	C	0.4205	0.5187	0.4655
	rs4074855	4	139794345	T	G	G	0.4048	G	0.4034	0.4151	0.5312
	rs4085108	12	27340165	A	G	G	0.4762	A	0.3466	0.514	0.4931
	rs41158	22	30405983	G	A	A	0.375	A	0.3636	0.4533	0.5068
	rs411717	7	94033031	T	C	T	0.4643	C	0.3693	0.5794	0.4655
	rs41204	16	49302509	A	C	C	0.4048	A	0.4432	0.4953	0.5137
	rs412689	15	67256027	A	G	A	0.4699	A	0.4489	0.4486	0.514
	rs4141372	7	20499625	G	T	G	0.4048	G	0.4943	0.4811	0.5034
	rs4144071	7	98124854	T	C	C	0.4702	C	0.3693	0.5327	0.4586
	rs4148328	2	234677659	C	T	C	0.3571	C	0.2727	0.472	0.5068
	rs4148475	13	95853574	T	A	A	0.2988			0.816	0.4643
	rs4149058	12	21333214	A	G	A	0.4643	A	0.125	0.514	0.4792
	rs4149264	9	107677211	G	C	C	0.2083	C	0.2045	0.8318	0.4929
	rs4237397	10	8500122	G	A	A	0.2321	A	0.3409	0.4673	0.5103
	rs4239573	19	32707538	G	A	G	0.4563	A	0.3372	0.533	0.4724
	rs42398	5	96120455	C	T	C	0.4881	C	0.1591	0.5283	0.3784
	rs4258776	2	33772525	G	A	A	0.4337	A	0.4375	0.481	0.5208
	rs4260979	9	133055949	C	T	T	0.4643	C	0.2727	0.5094	0.4358
	rs4284229	1	38850304	A	G	A	0.3929	A	0.3864	0.5142	0.4931
	rs4296785	5	75710783	C	T	C	0.4226	C	0.375	0.5187	0.4796
	rs4317935	10	52633459	C	T	C	0.4702	C	0.3239	0.486	0.5071
	rs4319778	16	78552954	A	G	G	0.4643	A	0.3636	0.5421	0.4728
	rs4328484	17	69116230	G	A	G	0.494	A	0.2159	0.5093	0.4527
	rs4332358	1	115875645	C	T	C	0.4464	C	0.267	0.472	0.5135
	rs434202	16	28043615	A	G	G	0.2321	A	0.5	0.5514	0.473
	rs4346455	20	10879336	C	T	C	0.4821	C	0.4205	0.5187	0.4406
	rs4351714	1	202760658	T	C	T	0.4881	C	0.4489	0.5467	0.4692
	rs4355430	4	185885897	C	T	C	0.4583	C	0.375	0.514	0.4155
	rs4361192	20	18375581	T	C	T	0.4643	C	0.1307	0.4299	0.5169
	rs4362897	4	141304666	T	C	T	0.4583	C	0.483	0.3738	0.5101
	rs4369940	20	9418551	C	T	C	0.4345	C	0.4773	0.5187	0.4653
	rs438408	2	32495395	G	A	A	0.3869	A	0.4659	0.5047	0.3946
	rs4385705	1	14876032	G	A	A	0.4226	A	0.483	0.5187	0.4755
	rs4403834	12	39551341	G	A	G	0.4643	A	0.3636	0.514	0.4762
	rs4409028	4	118276666	C	A	A	0.4345	A	0.3678	0.4579	0.5213
	rs4409627	1	163382050	C	T	C	0.3393	C	0.4773	0.5429	0.4623
	rs4409941	13	20951425	C	T	T	0.3155	C	0.4602	0.4346	0.517
	rs4436151	8	114833306	A	C	C	0.3214			0.4439	0.5
	rs4438515	2	3103097	C	T	T	0.4639	C	0.3721	0.4533	0.5174
	rs4463438	8	25967898	A	C	A	0.4277	A	0.4148	0.5421	0.4681
	rs4467977	8	73066167	T	C	C	0.494	C	0.2045	0.5047	0.4626
	rs4475034	3	117952509	G	T	T	0.4217	G	0.3793	0.4571	0.5101
	rs4476935	7	112987650	C	T	C	0.3452	C	0.3011	0.5234	0.4247
	rs4478844	1	248129240	G	A	A	0.3929	A	0.375	0.4626	0.507
	rs4483549	11	90955972	C	T	C	0.3916	C	0.314	0.4533	0.5068
	rs4519409	18	22722077	A	C	C	0.4881	A	0.2557	0.5097	0.4793
	rs4522197	11	69549801	G	T	G	0.4345	G	0.1591	0.5142	0.4021
	rs4550645	2	217405203	A	G	G	0.4464	A	0.3466	0.4533	0.5171
	rs4572830	4	165726891	C	T	C	0.4167	C	0.4318	0.4486	0.5203
	rs4575402	13	90759420	A	G	A	0.4524	A	0.4148	0.3868	0.5171
	rs4584085	7	104362704	G	A	G	0.4524	A	0.125	0.4626	0.5169
	rs4598633	11	96011351	T	C	T	0.488	C	0.477	0.528	0.4796
	rs4608194	13	19626818	C	T	T	0.3929	C	0.4375	0.472	0.5175
	rs4615645	9	73218656	C	T	C	0.4107	C	0.4091	0.4619	0.5104
	rs4618346	4	40316298	G	A	G	0.4048	A	0.4034	0.472	0.5172
	rs4629597	5	121905828	T	C	T	0.4583	C	0.4375	0.4533	0.5203
	rs4639876	10	78650261	T	C	C	0.4643	C	0.4205	0.528	0.4966
	rs4651208	1	184442054	T	C	C	0.4167	C	0.4034	0.4393	0.5236
	rs4653036	1	34916121	A	G	A	0.494	A	0.4943	0.4439	0.5238
	rs4660438	1	41050952	G	A	A	0.494	A	0.3864	0.514	0.4552
	rs4670248	2	38489285	T	C	T	0.3631	C	0.2045	0.5234	0.4831
	rs4673287	2	205036413	A	G	A	0.4167	A	0.4091	0.486	0.5445
	rs4673802	2	201082457	A	G	A	0.4157	A	0.4943	0.514	0.4859
	rs4674194	2	201445152	C	T	C	0.3988	C	0.4773	0.5047	0.4679
	rs4674952	2	225820260	A	C	C	0.494	A	0.5	0.472	0.5035
	rs4686443	3	186619943	C	T	C	0.4583	C	0.3068	0.5095	0.4561
	rs4686653	3	193649040	T	C	T	0.4036	C	0.483	0.5234	0.4898
	rs4686838	3	186743053	A	G	G	0.4881	A	0.3807	0.5236	0.4759
	rs4693676	4	85082294	G	A	G	0.4583	A	0.3523	0.5236	0.4696
	rs4696821	4	8355890	G	A	A	0.4881	A	0.3295	0.4575	0.5142
	rs4696973	4	21292213	T	G	T	0.4762	G	0.3693	0.5093	0.4728
	rs4697192	4	20851050	A	G	G	0.381	A	0.2898	0.4206	0.5034
	rs4712908	6	25320920	C	T	T	0.439	C	0.3977	0.4906	0.5103
	rs4714028	6	36955888	C	A	C	0.3869	A	0.392	0.5047	0.4586
	rs4715153	6	49891258	T	C	T	0.4702	C	0.4034	0.4579	0.5205
	rs4716310	6	10111700	A	G	A	0.4405	A	0.3466	0.4533	0.5068
	rs4719345	7	13027695	T	C	T	0.4643	C	0.1761	0.5187	0.4831
	rs4720913	7	10875894	A	G	G	0.4524	A	0.4205	0.5327	0.4595
	rs4721981	7	21164766	C	A	C	0.4036	A	0.3966	0.4481	0.5035
	rs4722574	7	3248483	T	G	T	0.3155	G	0.4828	0.5327	0.4561
	rs4723631	7	37305527	C	T	C	0.3631	C	0.375	0.4953	0.5213
	rs4726896	7	147622901	G	A	G	0.4157	A	0.1782	0.5047	0.4261
	rs4727494	7	101081798	G	A	A	0.369	A	0.2759	0.514	0.4965
	rs472908	1	94487354	G	A	A	0.3855	A	0.5	0.5	0.4628
	rs4730838	7	79070452	C	T	C	0.4405	C	0.4886	0.5093	0.4764
	rs4731190	7	79701003	T	C	T	0.494	C	0.483	0.5607	0.4172
	rs4733220	8	30900890	A	G	A	0.3929	A	0.4659	0.5	0.4759
	rs4736226	8	140264369	G	A	G	0.4643	A	0.4545	0.4486	0.5034
	rs4736640	8	134196037	T	G	T	0.4821	G	0.3068	0.528	0.4862
	rs4738073	8	56231059	G	A	G	0.3554	A	0.3807	0.5047	0.4507
	rs4740366	9	133630622	A	G	A	0.4345	A	0.3352	0.4673	0.5135
	rs4740826	9	5870703	C	T	C	0.4226	C	0.3523	0.4575	0.5238
	rs4743805	9	107869834	G	A	A	0.4695	A	0.375	0.5377	0.4796
	rs4746136	10	75300994	G	A	A	0.494	A	0.3295	0.434	0.5175
	rs4748378	10	17538889	A	G	G	0.4167	A	0.3693	0.5429	0.493
	rs4749929	10	10158656	G	T	G	0.4048	G	0.3636	0.4575	0.5101
	rs4749974	10	10657176	T	C	C	0.2619	C	0.1954	0.3925	0.5071
	rs4750414	10	13825834	C	A	C	0.4583	A	0.4375	0.4953	0.5171
	rs4750522	10	14501236	C	A	A	0.381	A	0.3693	0.5377	0.4621
	rs4763947	12	13370236	A	C	C	0.4464	A	0.4716	0.5234	0.4401
	rs4767254	12	115198392	A	G	A	0.4337	A	0.4091	0.4907	0.5068
	rs4767621	12	118228441	G	A	G	0.4286	A	0.3693	0.4387	0.5069
	rs477229	2	30958137	G	T	T	0.3214	G	0.3977	0.4524	0.5243
	rs4772463	13	103003377	C	T	C	0.4405	C	0.3161	0.4533	0.5103
	rs4775035	15	58647138	T	C	C	0.3869	C	0.4432	0.5047	0.4864
	rs4782872	16	82429066	A	G	A	0.1845	A	0.4943	0.528	0.4626
	rs4783932	16	56274501	C	T	C	0.3916	C	0.3466	0.5374	0.4796
	rs4784376	16	54414284	C	T	T	0.4881	C	0.4091	0.5047	0.4586
	rs4787697	16	25203748	A	G	G	0.375	A	0.4034	0.5	0.4793
	rs4788423	16	24018863	A	G	A	0.494	A	0.4205	0.4486	0.5241
	rs478859	1	100796120	T	C	C	0.4107	C	0.3908	0.4387	0.514
	rs4792734	17	8208155	A	G	A	0.4107	A	0.1193	0.4198	0.5203
	rs4796409	17	7269373	C	T	T	0.2024	C	0.2557	0.5374	0.4831
	rs4796555	17	6683215	C	T	C	0.3373	C	0.3864	0.5047	0.4
	rs4798341	18	5352986	G	A	A	0.4405	A	0.2898	0.5187	0.4583
	rs4799911	18	34878226	T	C	C	0.4583	C	0.4886	0.5467	0.4722
	rs4800466	18	20891027	T	C	C	0.4107	C	0.4489	0.472	0.5138
	rs4800967	18	52475641	A	G	G	0.4524	A	0.375	0.4907	0.5238
	rs4801083	18	54804232	C	A	C	0.4286	A	0.3466	0.472	0.5338
	rs4802875	19	52330309	G	A	A	0.4881	A	0.4659	0.4717	0.5
	rs4805496	19	30378841	G	T	T	0.4759	G	0.2727	0.5187	0.4861
	rs4809957	20	52771171	A	G	A	0.3827	A	0.392	0.5748	0.4517
	rs4813361	20	19488952	A	G	G	0.4107	A	0.3125	0.4626	0.5136
	rs4814709	20	18227170	G	A	A	0.4881	A	0.1534	0.4717	0.542
	rs4815642	20	4054079	C	A	C	0.4048	A	0.2727	0.5421	0.4824
	rs4815707	20	502937	C	T	T	0.25	C	0.2386	0.5	0.466
	rs4815931	20	6678538	T	G	G	0.4048	G	0.3466	0.4813	0.5169
	rs4820774	22	28102894	A	G	G	0.4277	A	0.3295	0.4528	0.5034
	rs4833961	4	124891317	G	A	G	0.4762	A	0.407	0.5514	0.4336
	rs4836729	9	121456562	T	C	C	0.4107	C	0.4655	0.486	0.5104
	rs4838645	10	49944249	C	T	T	0.3631	C	0.4773	0.5047	0.465
	rs4839130	1	111925349	A	G	A	0.4167	A	0.4489	0.4528	0.5203
	rs4839413	1	115638044	C	A	A	0.3072	A	0.1591	0.5234	0.465
	rs4839952	6	96124293	T	C	C	0.4762	C	0.4716	0.4626	0.5
	rs4841934	9	137707942	T	C	C	0.4167	C	0.4716	0.5429	0.4894
	rs4841952	9	137904004	C	A	A	0.3333	A	0.4375	0.5514	0.4685
	rs4842145	9	137596949	T	C	T	0.4226	C	0.4489	0.4299	0.5236
	rs4842697	12	90337046	A	C	A	0.3902	A	0.358	0.4065	0.5342
	rs4848685	2	121918815	T	G	T	0.4167	G	0.4716	0.5047	0.4824
	rs4848908	2	112723117	A	G	A	0.256	A	0.0966	0.4486	0.5034
	rs4850917	2	100493439	A	G	A	0.4405	A	0.4886	0.514	0.5
	rs4851390	2	101571705	A	G	G	0.3929	A	0.4602	0.4579	0.5034
	rs4851619	2	103176411	C	T	T	0.4821	C	0.267	0.4953	0.5102
	rs4854785	3	133717948	C	T	T	0.4405	C	0.3409	0.4346	0.5034
	rs4859905	4	78987157	A	G	A	0.4286	A	0.4828	0.5472	0.4618
	rs4862031	4	183068987	G	A	G	0.3333	A	0.3636	0.4673	0.5169
	rs4865572	5	53770217	T	C	T	0.4821	C	0.3864	0.5234	0.4257
	rs4868151	5	171652920	G	T	G	0.4583	G	0.4318	0.4112	0.528
	rs4868644	5	175947051	C	T	T	0.4405	C	0.392	0.486	0.5171
	rs4869908	6	150744837	G	A	G	0.4702	A	0.4148	0.5189	0.4797
	rs4876679	8	117763873	A	G	G	0.3036	A	0.2386	0.4579	0.5203
	rs4877524	9	82582993	A	G	A	0.3333	A	0.3636	0.5421	0.4241
	rs4881483	10	5610349	T	C	T	0.4583	C	0.3295	0.4766	0.5377
	rs4881718	11	50345390	C	T	C	0.4524	C	0.4148	0.4856	0.5069
	rs4884542	13	64662462	T	C	T	0.4226	C	0.4489	0.4626	0.5211
	rs4884684	13	67235611	G	A	A	0.4226	A	0.4205	0.5093	0.4558
	rs4884871	13	70592704	C	T	C	0.4048	C	0.2045	0.5234	0.483
	rs4886563	15	78527616	G	T	G	0.4286	G	0.3736	0.4813	0.5306
	rs4887434	15	86879792	T	G	G	0.4167	G	0.3466	0.4159	0.5068
	rs4895023	3	106464513	T	C	T	0.3902	C	0.2701	0.4717	0.5405
	rs4895970	6	133864250	T	C	T	0.369	C	0.4318	0.5514	0.4831
	rs4901119	14	51862526	A	G	A	0.4286	A	0.4261	0.4104	0.534
	rs4901431	14	53979814	A	G	G	0.4286	A	0.4886	0.5472	0.4138
	rs4903401	14	76806605	A	C	C	0.4405	A	0.4034	0.4858	0.5276
	rs4904690	14	90885551	G	A	G	0.369	A	0.0398	0.528	0.4324
	rs4906654	15	26274113	C	T	T	0.4286	C	0.2955	0.4533	0.5174
	rs4910382	11	11562006	A	G	G	0.4286	A	0.2273	0.5234	0.4252
	rs4913250	12	67928224	C	T	C	0.4881	C	0.4318	0.4533	0.5034
	rs4918082	10	95859929	A	G	A	0.4762	A	0.3523	0.5234	0.4865
	rs4919054	10	98506832	C	T	C	0.4821	C	0.4432	0.5	0.5
	rs4921336	5	160208277	A	G	A	0.3855	A	0.4602	0.4112	0.5138
	rs4932444	15	89435129	T	C	T	0.4702	C	0.392	0.5187	0.4895
	rs4936257	11	134764708	C	T	C	0.4821	C	0.4375	0.5288	0.4514
	rs4941903	13	32242471	A	G	G	0.4226	A	0.3295	0.4626	0.5338
	rs4949766	1	77569489	C	T	C	0.375	C	0.4659	0.5047	0.5
	rs4950949	1	202810562	C	T	T	0.4345	C	0.3182	0.5283	0.3873
	rs4951373	1	204392257	G	A	G	0.375	A	0.3523	0.5654	0.4486
	rs4953245	2	45976753	A	G	A	0.2892	A	0.4489	0.5189	0.4859
	rs4957112	5	956671	C	T	C	0.5	C	0.3125	0.5421	0.472
	rs4958723	5	153667787	A	G	A	0.4167	A	0.4205	0.5187	0.4626
	rs4959341	6	5622232	T	C	T	0.4524	C	0.4261	0.5093	0.4824
	rs4959825	6	3412240	T	C	T	0.369	C	0.125	0.5467	0.4406
	rs4962514	10	127881422	G	A	A	0.439	A	0.0747	0.514	0.431
	rs4965087	15	98081701	C	T	T	0.4464	C	0.2644	0.5047	0.449
	rs496896	9	2543888	C	A	A	0.4583			0.5234	0.4653
	rs4969205	17	76598123	T	C	C	0.3333	C	0.3352	0.5047	0.479
	rs4972279	2	149091754	T	C	T	0.4337	C	0.3352	0.4623	0.5338
	rs497279	11	89217708	T	C	C	0.4524	C	0.4195	0.514	0.4662
	rs4975270	4	129757215	G	A	G	0.3333	A	0.2955	0.5093	0.4493
	rs4978508	9	115627012	G	A	G	0.4286	A	0.1761	0.5288	0.419
	rs4981223	14	20971784	A	G	G	0.3929	A	0.3182	0.5	0.4831
	rs5017079	1	49336456	C	T	T	0.3393	C	0.3125	0.5189	0.4343
	rs508521	6	116747241	A	G	A	0.5	A	0.483	0.5047	0.466
	rs533017	9	104194532	T	C	T	0.4821	C	0.4659	0.5095	0.4618
	rs548966	10	8213413	T	C	T	0.4821	C	0.3736	0.5421	0.4441
	rs549048	1	34424393	T	C	T	0.4286	C	0.4773	0.514	0.4864
	rs557135	6	52765760	A	G	A	0.5	A	0.2955	0.4486	0.5137
	rs557446	20	48198919	T	C	C	0.4464	C	0.431	0.5189	0.4965
	rs559379	5	2851856	G	A	G	0.4524	A	0.233	0.5236	0.415
	rs560096	11	68678962	T	C	T	0.4702	C	0.2386	0.3692	0.5377
	rs561514	11	126060763	T	C	T	0.3571	C	0.2443	0.514	0.434
	rs568619	6	163530425	C	T	T	0.4578	C	0.454	0.5189	0.466
	rs574715	3	73305809	G	A	G	0.3929	A	0.4659	0.472	0.5304
	rs5749237	22	31618958	A	G	G	0.4048	A	0.1932	0.5234	0.4388
	rs5755753	22	35962586	A	G	G	0.4524	A	0.1761	0.5093	0.375
	rs5759250	22	43673800	T	C	C	0.3929	C	0.3182	0.5047	0.4696
	rs5760620	22	25145094	C	T	T	0.4821	C	0.1477	0.3832	0.5068
	rs576159	12	382876	T	C	T	0.494	C	0.3693	0.4579	0.5101
	rs5765078	22	45297872	T	C	T	0.2857	C	0.3693	0.5283	0.4864
	rs5765558	22	46042979	A	G	G	0.4762	A	0.358	0.5047	0.4823
	rs584878	12	50324567	A	C	A	0.3869	A	0.4091	0.4252	0.5069
	rs598672	10	30742388	C	T	C	0.4524	C	0.3563	0.4393	0.5274
	rs5994170	22	17615213	A	G	G	0.2798	A	0.483	0.4953	0.5035
	rs6005101	22	27033321	T	C	C	0.494	C	0.358	0.4486	0.5073
	rs602117	1	240006785	G	A	A	0.4286	A	0.375	0.4626	0.5034
	rs6021661	20	50674526	A	G	A	0.4345	A	0.4943	0.4019	0.5068
	rs6023940	20	53805994	T	C	T	0.4702	C	0.4375	0.4952	0.5175
	rs6024831	20	54938464	A	G	A	0.4048	A	0.2102	0.6085	0.4103
	rs6025422	20	55749781	A	G	G	0.2738	A	0.3466	0.4626	0.5608
	rs6030295	20	41140138	T	C	T	0.4881	C	0.3977	0.4717	0.517
	rs6035452	20	19809473	A	G	A	0.4643	A	0.3239	0.5094	0.4694
	rs6035877	20	21512532	A	C	A	0.5	A	0.4318	0.4292	0.531
	rs6063003	20	45182197	A	G	A	0.4048	A	0.3563	0.5467	0.4658
	rs6063164	20	46486900	T	C	T	0.494	C	0.358	0.5467	0.4618
	rs6070383	20	56787804	C	T	C	0.4881	C	0.4205	0.5047	0.45
	rs6072981	20	41743989	C	A	C	0.4643	A	0.3239	0.5093	0.4514
	rs607946	18	10510227	A	G	A	0.2857	A	0.483	0.5095	0.4021
	rs6082455	20	21552504	G	A	G	0.4157	A	0.4091	0.5047	0.4762
	rs608624	17	16404247	T	C	T	0.4643	C	0.4034	0.4252	0.507
	rs6087705	20	34001250	G	A	G	0.244	A	0.3182	0.4953	0.5304
	rs6096689	20	50591183	T	C	C	0.4524	C	0.3807	0.5094	0.4422
	rs6098293	20	53475256	T	G	G	0.4518	G	0.3068	0.5047	0.4527
	rs6104941	20	12634690	C	T	T	0.375	C	0.267	0.5047	0.4688
	rs6108837	20	11123105	T	C	C	0.4821	C	0.3807	0.5	0.4931
	rs6108927	20	11334577	T	C	T	0.4819	C	0.4483	0.5374	0.4796
	rs6112750	20	20065823	C	T	C	0.375	C	0.1364	0.5189	0.4859
	rs6123661	20	55707457	G	A	G	0.3095	A	0.3391	0.472	0.5135
	rs6133127	20	4469883	C	T	C	0.3929	C	0.3391	0.528	0.4552
	rs6139898	20	6014954	G	A	G	0.369	A	0.3239	0.528	0.4392
	rs615857	2	216576315	A	G	G	0.3036	A	0.392	0.5093	0.4759
	rs627112	18	9609297	C	T	T	0.3214	C	0.4602	0.5283	0.4829
	rs632057	6	139834012	T	G	G	0.2857	G	0.2557	0.4626	0.5426
	rs634651	6	165965479	T	C	T	0.3631	C	0.4148	0.4953	0.5476
	rs6367	16	19299361	G	A	G	0.4286	A	0.3466	0.4907	0.5315
	rs6424449	1	72284206	A	G	G	0.4107	A	0.4318	0.4717	0.5034
	rs6428282	1	195267072	C	A	A	0.3133	A	0.4885	0.5374	0.4586
	rs6428323	1	196059593	T	C	C	0.4881	C	0.2386	0.5374	0.475
	rs6435632	2	212378524	G	A	A	0.4762	A	0.1534	0.4717	0.5312
	rs6435829	2	215361680	G	A	A	0.4405	A	0.3977	0.5377	0.4545
	rs6435962	2	217950825	A	G	G	0.4702	A	0.2443	0.5187	0.4864
	rs6446597	4	7414226	A	G	A	0.369	A	0.2557	0.4299	0.5103
	rs6450512	5	58511501	G	A	G	0.3274	A	0.4	0.5142	0.4726
	rs6453104	5	74289069	T	C	C	0.3095	C	0.358	0.5093	0.4966
	rs6460597	7	70364102	C	T	T	0.2738	C	0.3125	0.4626	0.5068
	rs6461202	7	15713934	T	C	C	0.4643	C	0.4375	0.5187	0.4655
	rs6461547	7	21309288	A	G	A	0.2976	A	0.358	0.5047	0.4172
	rs6461814	7	3096211	G	A	G	0.381	A	0.4943	0.5377	0.4207
	rs6463170	7	43207862	T	C	C	0.4405	C	0.1875	0.5	0.4618
	rs6463740	7	7906852	T	C	C	0.3976	C	0.4826	0.4626	0.5034
	rs6467991	7	83954737	A	C	C	0.4345	A	0.1782	0.5189	0.3415
	rs6468171	8	33356074	A	G	G	0.4881	A	0.4489	0.528	0.4864
	rs6470235	8	125216329	A	C	C	0.4643	A	0.3352	0.514	0.5
	rs6470263	8	125732857	T	C	T	0.4167	C	0.4943	0.4159	0.5103
	rs6472439	8	69997500	A	C	C	0.375	A	0.4318	0.4252	0.524
	rs6481844	10	33584131	T	C	T	0.4464	C	0.4659	0.4299	0.5068
	rs6490178	12	118886322	G	A	A	0.4881	A	0.4205	0.5187	0.4613
	rs6496519	15	89238184	C	T	T	0.4762	C	0.2841	0.5187	0.4493
	rs6502938	17	6145658	T	C	C	0.4762	C	0.4432	0.5377	0.4653
	rs6502954	17	6343996	T	C	T	0.2857	C	0.4091	0.5234	0.3944
	rs6504595	17	47187056	T	G	G	0.4048	G	0.125	0.514	0.441
	rs6512050	19	15773915	A	G	A	0.5	A	0.2443	0.5047	0.4787
	rs6537537	10	50653161	T	C	T	0.4464	C	0.1705	0.5047	0.431
	rs6542746	2	108605836	C	T	T	0.2738	C	0.2159	0.472	0.559
	rs6543374	2	106729992	A	G	A	0.4167	A	0.3966	0.514	0.4859
	rs6543431	2	107261300	T	C	C	0.4345	C	0.392	0.4481	0.5246
	rs6545432	2	54817683	A	G	G	0.4583	A	0.4318	0.5421	0.483
	rs6547309	2	80613607	C	A	C	0.4286	A	0.4943	0.5234	0.4558
	rs6549009	3	85086403	G	A	A	0.369	A	0.4432	0.5094	0.4796
	rs6549876	3	28745091	C	T	C	0.3988	C	0.392	0.4907	0.5104
	rs655258	9	23542707	T	C	C	0.3869	C	0.4138	0.5189	0.4696
	rs6553943	4	177232708	T	C	C	0.5	C	0.4205	0.5142	0.4966
	rs6554653	5	11870138	C	T	T	0.4226	C	0.4138	0.514	0.3785
	rs6556401	5	158579712	A	G	G	0.4286	A	0.4545	0.514	0.4291
	rs6557385	6	155235217	G	A	A	0.494	A	0.4602	0.514	0.4422
	rs6561625	13	51814527	T	G	G	0.4583	G	0.4602	0.4766	0.5034
	rs6562962	13	77213185	C	T	C	0.369	C	0.3693	0.5613	0.4764
	rs6565965	18	75127574	T	C	T	0.4821	C	0.4034	0.4252	0.517
	rs6567038	18	56637843	G	A	G	0.4096	A	0.2557	0.5187	0.4724
	rs6569457	6	126573579	T	G	T	0.4286	G	0.2989	0.3962	0.5068
	rs6576878	1	87705031	A	G	G	0.4524	A	0.3068	0.5234	0.4694
	rs6577245	1	101849830	G	A	G	0.4464	A	0.4419	0.4252	0.5493
	rs6580184	5	140676273	G	A	G	0.4286	A	0.4318	0.5234	0.4542
	rs6587052	10	48365295	T	C	T	0.4881	C	0.4375	0.486	0.5352
	rs659580	1	170633896	T	C	C	0.4464	C	0.0568	0.5094	0.4296
	rs6598484	15	102022756	A	G	A	0.4702	A	0.4432	0.4292	0.5103
	rs6604568	1	218094151	G	A	A	0.5	A	0.4545	0.5047	0.4448
	rs664959	10	21423495	C	W	T	0.4111	C	0.3736	0.5187	0.4722
	rs6659761	1	175183939	C	T	T	0.4226	C	0.4716	0.5234	0.4966
	rs6660237	1	85696004	A	G	G	0.4524	A	0.4023	0.4813	0.517
	rs6664521	1	220008308	A	G	G	0.4167	A	0.4773	0.5047	0.4172
	rs6676123	1	55326933	A	G	A	0.3976	A	0.142	0.5047	0.4692
	rs6677009	1	230906954	C	T	T	0.3631	C	0.3409	0.4346	0.5507
	rs6680365	1	7236810	A	G	A	0.4524	A	0.4205	0.5421	0.4549
	rs6681392	1	154796712	T	C	C	0.4702	C	0.1705	0.5467	0.402
	rs6684007	1	94194707	G	A	G	0.3095	A	0.4716	0.4346	0.5135
	rs6684577	1	19153969	C	T	C	0.4702	C	0.3239	0.514	0.4658
	rs6698333	1	44554457	C	T	T	0.3988	C	0.4773	0.4813	0.5135
	rs6700926	1	180722353	G	A	A	0.4464	A	0.483	0.4953	0.5135
	rs6702349	1	37534255	T	C	T	0.494	C	0.4773	0.472	0.5068
	rs6703653	1	84555908	T	C	C	0.3929	C	0.4148	0.4387	0.5379
	rs6704141	1	77932095	T	C	T	0.4464	C	0.4148	0.5421	0.4762
	rs6707140	2	238863455	G	T	G	0.4405	G	0.4432	0.5189	0.419
	rs6712217	2	188500930	G	A	G	0.3902	A	0.4034	0.4292	0.5035
	rs6712681	2	80524178	T	C	C	0.4881	C	0.2841	0.5654	0.4583
	rs6713969	2	138900983	A	G	G	0.2619	A	0.3636	0.4764	0.5141
	rs6714893	2	205116824	G	A	G	0.4583	A	0.2841	0.486	0.5034
	rs6716298	2	76860212	C	A	C	0.4759	A	0.3636	0.5187	0.483
	rs6722179	2	125278326	G	A	A	0.3631	A	0.3977	0.514	0.4966
	rs6723675	2	13810106	C	T	T	0.4821	C	0.1648	0.4673	0.5241
	rs6728493	2	240981262	A	C	A	0.4345	A	0.3068	0.5187	0.4358
	rs6736014	2	133616690	G	A	G	0.369	A	0.3125	0.4907	0.5034
	rs6743488	2	69236358	G	T	T	0.4702	G	0.2443	0.4714	0.5103
	rs6749166	2	101761744	C	T	T	0.381	C	0.4716	0.4766	0.5137
	rs6750442	2	11259067	A	G	A	0.3869	A	0.3693	0.4393	0.5035
	rs6753020	2	226299309	C	T	C	0.4405	C	0.4713	0.5047	0.4932
	rs6754215	2	128495645	G	A	A	0.3631	A	0.4205	0.4813	0.534
	rs6757058	2	45352632	A	G	G	0.3929	A	0.4375	0.5187	0.431
	rs6761246	2	234603439	A	C	C	0.4405	A	0.2727	0.4095	0.5208
	rs6794065	3	191256891	G	A	A	0.4398	A	0.3409	0.5094	0.4726
	rs6801905	3	131464049	T	C	C	0.4583	C	0.358	0.5187	0.4496
	rs6806307	3	1222180	G	A	A	0.4762	A	0.483	0.5467	0.4615
	rs6809037	3	115069397	G	T	G	0.3333	G	0.1989	0.5234	0.4628
	rs6811342	4	134784379	G	A	A	0.4405	A	0.4598	0.4439	0.525
	rs6814129	4	187969329	A	G	G	0.375	A	0.3966	0.5377	0.4371
	rs6815418	4	54416496	T	C	C	0.3214	C	0.25	0.4439	0.5439
	rs6820131	4	24225918	A	G	G	0.4821	A	0.4318	0.514	0.4558
	rs6822001	4	83653968	C	T	C	0.4226	C	0.4034	0.5047	0.4679
	rs6829128	4	187257004	C	T	C	0.4398	C	0.2765	0.5571	0.4545
	rs6844851	4	180688000	C	T	C	0.4345	C	0.3621	0.4764	0.5137
	rs6850094	4	186086046	C	T	T	0.375	C	0.4205	0.4766	0.5068
	rs685435	18	34255303	T	C	T	0.494	C	0.3693	0.4238	0.5532
	rs6854783	4	145643079	G	A	G	0.4286	A	0.2443	0.486	0.536
	rs6861345	5	129552816	A	G	G	0.378	A	0.3636	0.5377	0.3715
	rs6864400	5	169485227	T	C	T	0.4524	C	0.392	0.4575	0.5174
	rs6884962	5	172682382	G	A	G	0.256	A	0.4659	0.3271	0.5068
	rs6886442	5	82973210	C	A	C	0.4762	A	0.4483	0.4626	0.5139
	rs6888621	5	136431150	T	C	T	0.4881	C	0.3352	0.4813	0.5169
	rs6897414	5	154488947	T	C	T	0.4167	C	0.4034	0.5238	0.465
	rs689902	18	74119969	T	C	T	0.4226	C	0.3068	0.4252	0.5068
	rs6907558	6	41467860	T	G	G	0.4107	G	0.4205	0.4857	0.5036
	rs6912334	6	37643520	T	G	G	0.4157	G	0.2898	0.514	0.4178
	rs6926570	6	46135489	T	C	C	0.4583	C	0.3693	0.5	0.4831
	rs6940205	6	107141246	C	T	T	0.4464	C	0.267	0.4486	0.507
	rs6957121	7	124897780	A	G	A	0.3512	A	0.4205	0.5187	0.4831
	rs6961566	7	9006896	C	T	T	0.4345	C	0.392	0.5327	0.451
	rs6968332	7	11215293	G	A	A	0.4881	A	0.4034	0.5094	0.4864
	rs6974363	7	47633187	A	G	A	0.2143	A	0.2273	0.2333	0.5035
	rs6977204	7	28494445	G	A	G	0.4226	A	0.2898	0.4813	0.5135
	rs6978591	7	155213088	C	T	C	0.3869	C	0.3182	0.5047	0.4085
	rs6996243	8	98871690	G	A	G	0.4762	A	0.4773	0.486	0.5405
	rs6997340	8	18286997	T	C	C	0.4583	C	0.3807	0.5047	0.4483
	rs7011543	8	125774978	A	G	G	0.4821	A	0.4091	0.4953	0.5034
	rs7016966	8	14074348	A	G	G	0.3929	A	0.4602	0.4766	0.5135
	rs7021176	9	73497518	G	A	G	0.4881	A	0.3977	0.4673	0.5338
	rs7021395	9	110645412	T	C	C	0.3571	C	0.4824	0.5467	0.4894
	rs7029664	9	132048953	T	C	T	0.4024	C	0.4261	0.4439	0.5034
	rs7035160	9	85977276	A	G	G	0.3631	A	0.4432	0.5047	0.4683
	rs7036455	9	89554097	T	C	C	0.4524	C	0.483	0.5234	0.4655
	rs7039706	9	16645242	A	G	A	0.3929	A	0.2159	0.514	0.4517
	rs7042159	9	18545209	C	A	C	0.4277	A	0.233	0.5421	0.5
	rs7042278	9	91337035	T	C	C	0.375	C	0.3977	0.4907	0.5171
	rs7045789	9	92016916	G	A	G	0.4573	A	0.2216	0.4439	0.507
	rs704617	11	29651299	A	G	G	0.3274	A	0.4489	0.4579	0.5135
	rs705468	10	3658434	A	G	G	0.4583	A	0.3103	0.4206	0.5135
	rs705919	16	27906194	T	C	T	0.4583	C	0.477	0.4717	0.507
	rs7070137	10	91822938	G	A	A	0.4167	A	0.4432	0.4579	0.5035
	rs7071559	10	3811042	T	C	C	0.3274	C	0.4886	0.5047	0.483
	rs7071996	10	134832400	A	G	A	0.4762	A	0.267	0.472	0.5068
	rs7076242	10	52002204	C	A	A	0.4345	A	0.2443	0.5093	0.4714
	rs7077246	10	127209521	C	T	C	0.4107	C	0.3409	0.4381	0.5139
	rs7086428	10	130778452	A	G	A	0.381	A	0.4318	0.467	0.5276
	rs7092191	10	36469499	A	C	C	0.4167	A	0.4943	0.4626	0.5101
	rs7094771	10	89806294	C	T	C	0.4821	C	0.0795	0.4346	0.5238
	rs7097751	10	123908325	T	C	C	0.3929	C	0.4489	0.528	0.472
	rs7100223	10	72788676	T	C	C	0.4643	C	0.4773	0.4245	0.5034
	rs7105777	11	33041338	C	T	C	0.4107	C	0.2784	0.5047	0.4966
	rs7121592	11	79125661	C	T	C	0.4643	C	0.3864	0.4299	0.5
	rs7122220	11	11166593	T	C	C	0.4464	C	0.3103	0.5047	0.4464
	rs7126113	11	123783226	C	T	T	0.4821	C	0.4261	0.4907	0.5207
	rs7132593	12	115360866	G	A	A	0.4524	A	0.3295	0.5	0.461
	rs7149011	14	21562560	T	C	C	0.494	C	0.4432	0.5047	0.4897
	rs7149497	14	59777599	A	C	A	0.3571	A	0.4602	0.4346	0.5169
	rs7151968	14	48601436	G	A	A	0.5	A	0.375	0.5421	0.4392
	rs7157141	14	93629959	C	T	C	0.4524	C	0.3977	0.5144	0.486
	rs7159120	14	31243999	A	G	A	0.3214	A	0.4034	0.4673	0.5172
	rs7169544	15	99457752	G	A	G	0.4464	A	0.3466	0.4626	0.5272
	rs7177316	15	50421830	A	G	G	0.4405	A	0.392	0.4714	0.5103
	rs7177659	15	80158042	A	C	C	0.3631	A	0.4943	0.5794	0.4722
	rs7183000	15	100691456	T	C	C	0.4524	C	0.4375	0.4766	0.5034
	rs7184633	16	82822013	G	T	T	0.4286	G	0.4489	0.514	0.4595
	rs7185050	16	61560661	A	G	A	0.4458	A	0.4602	0.4673	0.5069
	rs7189970	16	86590430	G	T	T	0.3631			0.4766	0.5203
	rs7195268	16	77971679	A	G	G	0.494	A	0.4602	0.514	0.4796
	rs7198109	16	18074463	T	G	T	0.4048	G	0.1705	0.5514	0.402
	rs7199004	16	88668051	A	G	A	0.4756	A	0.3636	0.5425	0.4894
	rs7206210	16	88165210	T	C	C	0.4024	C	0.2241	0.4065	0.514
	rs7206460	16	7183345	T	C	T	0.4634	C	0.3391	0.5374	0.469
	rs7210298	17	57541627	A	G	A	0.4702	A	0.4205	0.5381	0.476
	rs7211784	17	53279433	A	G	G	0.375	A	0.3125	0.4953	0.5137
	rs7213894	17	7722365	C	T	T	0.3393	C	0.2874	0.5234	0.4688
	rs721936	9	90283149	G	A	G	0.3333	A	0.3977	0.4346	0.5101
	rs7223911	17	77232086	G	T	T	0.4759	G	0.3295	0.5481	0.4028
	rs7224842	17	72053514	T	C	C	0.3929	C	0.3807	0.4439	0.5034
	rs722798	20	17239697	T	C	T	0.2857	C	0.408	0.434	0.524
	rs7228520	18	77385879	G	A	A	0.3512	A	0.4659	0.4567	0.5203
	rs7231647	18	57628926	G	A	A	0.4286	A	0.3636	0.5236	0.4826
	rs723290	8	70485402	T	C	T	0.494	C	0.3466	0.5093	0.4797
	rs7236946	18	7688505	C	T	T	0.3214	C	0.2386	0.4439	0.5034
	rs7241677	18	73574403	G	A	G	0.4702	A	0.3125	0.5374	0.4724
	rs724480	1	102275190	T	C	T	0.2917	C	0.3011	0.5187	0.4764
	rs724941	6	76723011	C	T	T	0.494	C	0.2727	0.4065	0.5347
	rs7251331	19	28950204	C	T	C	0.4821	C	0.3409	0.5142	0.4362
	rs7253057	19	48481044	T	C	T	0.4286	C	0.3807	0.4481	0.5034
	rs7258177	19	13803170	G	A	G	0.4107	A	0.4261	0.4057	0.5175
	rs725841	6	39552398	T	C	C	0.4048	C	0.4659	0.4813	0.5068
	rs7275720	21	32484078	C	A	C	0.4329	A	0.2841	0.3835	0.5138
	rs728845	8	14286552	A	G	G	0.4337	A	0.3295	0.3738	0.5013
	rs7294633	12	29024534	C	T	T	0.4881	C	0.4716	0.5234	0.4716
	rs7313392	12	115088212	G	A	A	0.4583	A	0.1591	0.5514	0.4082
	rs7313883	12	114040847	A	G	G	0.4524	A	0.3466	0.472	0.5103
	rs7317204	13	24705705	A	G	G	0.4167	A	0.3807	0.4858	0.5141
	rs7319942	13	42590292	A	G	G	0.3631	A	0.3448	0.514	0.472
	rs7321815	13	101701427	C	A	A	0.5	A	0.4943	0.4252	0.5068
	rs7322446	13	64858180	A	G	A	0.4702	A	0.2557	0.5093	0.4825
	rs7324649	13	100579166	G	A	G	0.3452	A	0.4659	0.5047	0.4358
	rs7326145	13	111047350	C	A	A	0.4702	A	0.4432	0.486	0.5068
	rs7328412	13	72671295	C	T	C	0.2738	C	0.3239	0.514	0.4561
	rs7331655	13	22786026	T	C	T	0.4167	C	0.4091	0.5234	0.4507
	rs7332804	13	85947547	A	G	G	0.4048	A	0.2273	0.5094	0.4966
	rs7338032	13	24569748	A	G	A	0.4345	A	0.3466	0.5047	0.4764
	rs734184	3	59554896	A	G	A	0.494	A	0.4375	0.514	0.473
	rs7349816	5	89651599	A	G	A	0.4167	A	0.4489	0.5327	0.4862
	rs7350384	10	60614717	C	T	C	0.4226	C	0.4034	0.5327	0.4897
	rs7355325	2	43074225	T	C	T	0.4702	C	0.4425	0.4159	0.5207
	rs7374540	3	38634142	C	A	A	0.4702	A	0.4432	0.4533	0.5034
	rs738453	22	28301743	C	T	T	0.375	C	0.375	0.4198	0.5035
	rs7388381	8	17981877	T	C	C	0.4464	C	0.4318	0.514	0.4899
	rs7416113	1	241822182	T	C	T	0.4881	C	0.3636	0.5047	0.4759
	rs7419384	2	106887870	A	G	G	0.3869	A	0.3409	0.5047	0.4184
	rs744897	8	53015682	G	T	T	0.3855	G	0.2841	0.5467	0.4931
	rs7463440	8	12652105	T	G	G	0.3988	G	0.2273	0.4905	0.4728
	rs7490744	13	84976969	T	G	G	0.2143	G	0.2841	0.3458	0.5068
	rs749460	2	135268255	C	T	C	0.4464	C	0.1705	0.5374	0.4354
	rs749855	3	14387154	T	C	T	0.3929	C	0.3636	0.5374	0.476
	rs7500397	16	72907058	A	C	A	0.4226	A	0.3864	0.5047	0.4459
	rs7502404	17	76621028	G	A	A	0.4167	A	0.4318	0.5093	0.4223
	rs7506177	18	47229252	C	T	C	0.3333	C	0.4716	0.4206	0.5172
	rs7508679	19	7222832	T	C	T	0.4583	C	0.4261	0.5421	0.4621
	rs751056	3	3000908	A	G	G	0.4198	A	0.2011	0.519	0.4583
	rs7514102	1	110998854	G	A	G	0.4048	A	0.3182	0.4439	0.5136
	rs7521700	1	169802760	G	T	T	0.4464	G	0.2955	0.4766	0.518
	rs7523927	1	221255989	A	G	G	0.3333	A	0.4034	0.4811	0.5169
	rs7527925	1	225534219	T	C	C	0.4821	C	0.431	0.472	0.5072
	rs7528403	1	65382792	T	G	G	0.4464	G	0.2273	0.5	0.4712
	rs7528615	1	84732963	T	C	T	0.3512	C	0.4659	0.4486	0.5306
	rs7532024	1	7179479	C	T	T	0.4286	C	0.392	0.4299	0.5
	rs753336	7	129096534	A	G	A	0.4096	A	0.3068	0.472	0.5638
	rs7536825	1	245703284	C	T	T	0.4762	C	0.3636	0.4439	0.5135
	rs7541160	1	171300348	A	G	G	0.4167	A	0.2841	0.5047	0.431
	rs7546353	1	162139692	A	C	C	0.3869	A	0.2386	0.5093	0.3881
	rs7547112	1	171348866	C	A	A	0.4167	A	0.3693	0.4673	0.5069
	rs7553222	1	81677398	A	G	A	0.25	A	0.267	0.4481	0.5204
	rs7558946	2	28320181	C	T	T	0.381	C	0.3182	0.5047	0.4932
	rs7584646	2	215629322	A	G	A	0.4048	A	0.4659	0.5187	0.4628
	rs7589253	2	18648687	A	G	G	0.3452	A	0.4318	0.5472	0.4276
	rs7590480	2	220712045	T	C	T	0.375	C	0.3466	0.528	0.4552
	rs7591430	2	8287950	T	C	C	0.3512	C	0.3011	0.4206	0.5213
	rs759628	19	29709012	G	A	G	0.4702	A	0.4716	0.4524	0.521
	rs7600392	2	204040206	G	A	A	0.2619	A	0.3409	0.5561	0.4486
	rs7603249	2	143420408	C	T	T	0.4405	C	0.2701	0.5189	0.4486
	rs7604984	2	216217639	G	A	G	0.2202	A	0.4205	0.4579	0.5035
	rs7606197	2	127240800	A	G	G	0.4146	A	0.4425	0.472	0.5034
	rs760894	6	6656198	A	G	G	0.4345	A	0.4716	0.4112	0.5135
	rs7614439	3	77521306	T	C	C	0.5	C	0.2614	0.5421	0.4929
	rs7615026	3	155152505	C	T	T	0.4226	C	0.3125	0.5094	0.4595
	rs7618109	3	13709181	T	C	T	0.4167	C	0.2784	0.4533	0.5408
	rs7620788	3	183075106	C	T	T	0.4464	C	0.2011	0.5187	0.4041
	rs762084	14	25182697	A	G	A	0.4464	A	0.2557	0.5286	0.4401
	rs7625411	3	112811428	G	A	A	0.4167	A	0.1534	0.514	0.3425
	rs7627376	3	116536464	A	G	A	0.4702	A	0.3239	0.472	0.5034
	rs762765	16	19382727	A	G	A	0.4337	A	0.3295	0.5433	0.493
	rs763018	6	36289145	A	C	C	0.494			0.4481	0.5034
	rs7634768	3	103678133	C	T	T	0.4881	C	0.2443	0.5234	0.4897
	rs7639618	3	15216429	C	T	T	0.4583	C	0.358	0.528	0.4472
	rs7642179	3	156966235	A	G	A	0.3855	A	0.3352	0.5613	0.4483
	rs7646760	3	53278653	C	A	A	0.4405	A	0.375	0.5234	0.4586
	rs7660416	4	8222157	T	C	T	0.4464	C	0.3011	0.4673	0.5035
	rs7662477	4	24238470	G	A	A	0.5	A	0.3807	0.4623	0.5458
	rs766353	1	88821516	A	G	G	0.4096	A	0.3466	0.4393	0.5169
	rs7663650	4	56231119	C	T	C	0.3869	C	0.3807	0.4762	0.5035
	rs7664238	4	29755511	A	C	A	0.2866	A	0.1897	0.4481	0.5034
	rs7669089	4	167753460	A	C	A	0.3214	A	0.1932	0.4393	0.5345
	rs7672307	4	82441160	T	G	G	0.3631	G	0.3807	0.5187	0.4459
	rs7679074	4	118384890	C	T	C	0.2262	C	0.3636	0.472	0.5204
	rs7680768	4	5809187	A	G	G	0.3571	A	0.4659	0.4393	0.5
	rs7681289	4	167659338	C	T	C	0.4345	C	0.1818	0.5236	0.4231
	rs7683724	4	5159654	A	G	A	0.4024	A	0.4195	0.5189	0.4568
	rs7685555	4	185331345	T	C	C	0.4464	C	0.3693	0.566	0.4406
	rs7686038	4	25769971	C	T	C	0.4107	C	0.3409	0.467	0.5068
	rs771374	11	10865739	T	C	C	0.3869	C	0.25	0.5701	0.4281
	rs7715372	5	36003217	A	G	A	0.4643	A	0.4091	0.5374	0.4291
	rs7717132	5	150654481	G	T	T	0.375	G	0.4148	0.5327	0.466
	rs7719907	5	23623397	C	T	C	0.4583	C	0.4826	0.4953	0.5207
	rs7732968	5	30445734	T	C	T	0.259	C	0.2784	0.4626	0.5069
	rs773970	10	34813742	G	A	A	0.3988	A	0.4261	0.528	0.4828
	rs7739977	6	15777670	G	A	G	0.4524	A	0.3693	0.4533	0.5306
	rs774381	12	67440088	G	A	A	0.4881	A	0.3276	0.514	0.5
	rs774407	6	113562264	T	C	C	0.4524	C	0.4318	0.5093	0.4692
	rs7746540	6	148773594	A	G	G	0.3988	A	0.4659	0.514	0.466
	rs7752591	6	151947068	G	A	A	0.381	A	0.4432	0.528	0.4966
	rs7763703	6	3488625	G	A	A	0.4702	A	0.1875	0.4299	0.5236
	rs7765344	6	1712283	C	T	C	0.4881	C	0.2557	0.4904	0.5203
	rs7773871	6	113496218	C	T	T	0.3929	C	0.4318	0.5093	0.4696
	rs7780524	7	14209139	C	T	C	0.3554	C	0.3864	0.5187	0.434
	rs7781074	7	22826360	C	T	C	0.4702	C	0.3125	0.4346	0.5175
	rs7783483	7	154674654	G	A	G	0.4821	A	0.233	0.5187	0.4354
	rs7785499	7	38595629	T	C	C	0.4036	C	0.4602	0.528	0.4762
	rs7785571	7	120112487	C	T	T	0.4821	C	0.0682	0.514	0.4331
	rs7787720	7	13886654	C	T	T	0.3869	C	0.4261	0.5283	0.4422
	rs7794252	7	4379761	T	G	G	0.4405	G	0.3068	0.4626	0.551
	rs7797162	7	37475868	T	C	C	0.3976	C	0.3563	0.5187	0.4615
	rs7798603	7	130653527	C	T	T	0.4226	C	0.4318	0.5566	0.4479
	rs7806357	7	136620152	C	T	T	0.381	C	0.3391	0.4528	0.5207
	rs7807054	7	47598606	A	C	C	0.4821	A	0.4773	0.4528	0.5174
	rs7808197	7	135441131	C	T	C	0.4277	C	0.4432	0.4439	0.5034
	rs7811665	7	10122252	T	C	C	0.3253	C	0.3466	0.514	0.4476
	rs7812993	8	22025644	G	A	G	0.3571	A	0.375	0.514	0.4592
	rs7813540	8	16826297	T	C	C	0.3631	C	0.267	0.5047	0.473
	rs7814353	8	84595022	A	G	G	0.4167	A	0.3239	0.4953	0.5035
	rs7819010	8	118368791	A	C	A	0.4702	A	0.2955	0.4533	0.5135
	rs7829144	8	86028331	T	C	T	0.4821	C	0.2759	0.5047	0.4138
	rs7829527	8	70337897	A	G	G	0.4821	A	0.4716	0.5047	0.4479
	rs7830040	8	82916953	C	T	C	0.4167	C	0.2784	0.5094	0.4426
	rs7841264	8	128466814	C	T	C	0.4583	C	0.233	0.4299	0.5203
	rs7852274	9	118248522	T	C	T	0.4345	C	0.1591	0.5467	0.4561
	rs7856501	9	131969556	C	T	C	0.4524	C	0.4545	0.5094	0.4441
	rs7856591	9	94281499	G	T	G	0.4702	G	0.3068	0.5047	0.4722
	rs7858722	9	27233157	C	T	C	0.4643	C	0.4659	0.4766	0.5101
	rs7859318	9	74888969	A	G	A	0.4578	A	0.4205	0.5142	0.4527
	rs7866342	9	117627569	G	T	G	0.4464	G	0.267	0.4434	0.5208
	rs7868836	9	104619905	C	T	C	0.3434	C	0.3807	0.533	0.4724
	rs788065	10	29252565	C	T	C	0.4107	C	0.4716	0.4626	0.5205
	rs788970	10	21185661	G	A	A	0.3869	A	0.3011	0.5047	0.4858
	rs789490	6	150599561	T	G	T	0.4226	G	0.2443	0.5234	0.4897
	rs7895990	10	115198163	A	G	A	0.4639	A	0.4593	0.4486	0.5175
	rs7897133	10	13005436	C	A	C	0.4345	A	0.375	0.5047	0.4797
	rs7898044	10	36669344	T	C	T	0.494	C	0.2443	0.4813	0.5214
	rs7902465	10	132676113	C	T	C	0.3929	C	0.3409	0.5047	0.4899
	rs7904164	10	119623656	G	A	G	0.4048	A	0.3239	0.4907	0.5169
	rs790455	12	92615365	G	T	T	0.4464	G	0.4261	0.4486	0.5034
	rs7908765	10	88488806	G	A	A	0.494	A	0.3523	0.4673	0.5034
	rs7909484	10	84206002	C	T	T	0.4107	C	0.1609	0.4434	0.5068
	rs7909650	10	78149043	A	G	A	0.4702	A	0.2614	0.5187	0.432
	rs7911953	10	61791039	G	T	T	0.3214	G	0.233	0.4579	0.5035
	rs7914288	10	71739556	A	G	A	0.4337	A	0.4886	0.4346	0.514
	rs7919134	10	12948835	C	T	C	0.4512	C	0.3977	0.5	0.4527
	rs7929114	11	45706162	A	G	G	0.3869	A	0.4773	0.5841	0.4218
	rs7930061	11	107184123	A	G	G	0.4286	A	0.25	0.4907	0.5272
	rs7937238	11	77731416	C	T	T	0.4881	C	0.4091	0.5142	0.4456
	rs794084	19	7692058	G	A	A	0.381	A	0.4261	0.5	0.5138
	rs7949840	11	62984697	T	C	T	0.4464	C	0.4716	0.5047	0.4418
	rs7952312	11	99789888	G	T	T	0.4107	G	0.4886	0.5519	0.465
	rs795430	3	30741405	C	T	T	0.4107	C	0.4886	0.5093	0.4574
	rs7957463	12	118518306	T	C	T	0.3631	C	0.3011	0.528	0.4315
	rs7960213	12	60270532	A	G	A	0.3929	A	0.2898	0.5238	0.4406
	rs7961157	12	69598436	C	A	C	0.4464	A	0.233	0.5374	0.45
	rs7961369	12	32304435	A	G	A	0.4167	A	0.4148	0.4393	0.5034
	rs7961948	12	132685240	T	C	C	0.3988	C	0.483	0.5467	0.449
	rs7963143	12	16934292	A	G	A	0.488	A	0.3125	0.4579	0.5068
	rs7967621	12	129230513	A	G	G	0.3333	A	0.436	0.5095	0.4724
	rs7970571	12	106330639	T	C	C	0.494	C	0.4261	0.4953	0.5304
	rs7971430	12	106299442	G	A	A	0.3869	A	0.375	0.5467	0.4441
	rs7973036	12	114018311	G	A	G	0.4405	A	0.2727	0.4626	0.5213
	rs7978578	12	128625117	C	T	C	0.3393	C	0.4375	0.4575	0.5208
	rs7994271	13	22381294	T	C	T	0.3333	C	0.4034	0.4528	0.5216
	rs7997612	13	37358108	A	G	A	0.5	A	0.2216	0.5	0.4315
	rs7997881	13	53880788	G	A	G	0.4643	A	0.4886	0.5094	0.4828
	rs7999638	13	90476414	C	A	C	0.4524	A	0.483	0.5047	0.4797
	rs8001444	13	95952437	T	C	T	0.3988	C	0.358	0.5377	0.4831
	rs8004495	14	26495358	T	C	C	0.4458	C	0.4489	0.4673	0.5177
	rs800460	4	24846501	G	A	A	0.3869	A	0.4716	0.5093	0.4655
	rs8008452	14	39336152	A	G	G	0.4762	A	0.4773	0.4439	0.5272
	rs8015638	14	25783157	C	T	C	0.4762	C	0.4205	0.5142	0.3993
	rs8027443	15	100285705	T	G	T	0.4405	G	0.3977	0.3925	0.5135
	rs8027839	15	86731697	A	G	G	0.4345	A	0.4261	0.5234	0.466
	rs8031751	15	33542803	A	G	G	0.4107	A	0.3506	0.5327	0.472
	rs8037482	15	48488296	A	G	G	0.4464	A	0.017	0.566	0.4521
	rs8040774	15	54871104	G	T	T	0.4643	G	0.4091	0.4528	0.524
	rs8041529	15	55118892	T	C	T	0.381	C	0.233	0.5093	0.4592
	rs8045276	16	29025978	T	C	T	0.3631	C	0.4773	0.5514	0.4826
	rs8051156	16	53555224	T	C	C	0.4286	C	0.2841	0.4252	0.5411
	rs8054701	16	25469105	T	C	T	0.4107	C	0.4598	0.5654	0.493
	rs806366	6	88847589	C	T	C	0.375	C	0.4489	0.5047	0.4728
	rs8067664	17	53644346	T	C	T	0.375	C	0.2557	0.4626	0.5473
	rs8074928	17	35197935	T	G	T	0.4583	G	0.4432	0.4439	0.5106
	rs8081210	17	75540545	T	C	C	0.3869	C	0.2102	0.528	0.4524
	rs8086752	18	43008587	G	A	G	0.4643	A	0.4943	0.5047	0.4524
	rs8087931	18	41613943	C	A	A	0.4398	A	0.3182	0.5187	0.4932
	rs812220	3	101773841	G	A	A	0.3631	A	0.2273	0.4387	0.521
	rs8134233	21	37819071	A	G	G	0.4345	A	0.4034	0.533	0.483
	rs828736	5	162321929	A	G	A	0.3988	A	0.3239	0.533	0.4161
	rs837395	1	47269338	T	A	T	0.1429	A	0.2386	0.2383	0.5034
	rs846588	10	78492363	T	G	G	0.4821	G	0.3125	0.5	0.4271
	rs847005	6	108002078	C	T	C	0.4167	C	0.3977	0.4252	0.5135
	rs847007	6	108003003	G	A	G	0.4762	A	0.3295	0.5093	0.4384
	rs849139	7	28179396	C	T	C	0.4464	C	0.4885	0.514	0.4345
	rs849161	7	43821453	G	A	A	0.381	A	0.4148	0.514	0.4722
	rs853812	5	67738430	G	A	G	0.494	A	0.3523	0.5327	0.4493
	rs854380	14	25270335	G	A	A	0.5	A	0.3793	0.4206	0.5236
	rs85603	6	46868113	C	T	C	0.4583	C	0.4943	0.4813	0.531
	rs862989	1	159161279	A	G	A	0.4583	A	0.2816	0.5047	0.476
	rs867282	2	27951658	T	C	C	0.3274	C	0.2841	0.4626	0.5069
	rs867559	9	129465325	A	G	A	0.2917	A	0.2273	0.4953	0.5138
	rs869894	4	71052152	A	C	A	0.4702	A	0.2955	0.5421	0.4696
	rs872794	10	79059483	T	C	T	0.4583	C	0.4545	0.4907	0.4685
	rs874617	8	131027338	A	G	A	0.3452	A	0.4091	0.4528	0.5276
	rs875077	2	23584565	C	T	T	0.4048	C	0.3161	0.4439	0.5034
	rs877138	11	113256508	G	A	A	0.494	A	0.3466	0.5467	0.4618
	rs878202	18	70713037	T	C	T	0.4702	C	0.4773	0.5187	0.4899
	rs883541	17	66449122	G	A	G	0.4167	A	0.2614	0.486	0.5034
	rs885704	19	2833431	A	G	A	0.3452	A	0.3636	0.3505	0.5137
	rs887924	4	13825610	C	T	T	0.369	C	0.3636	0.5236	0.4863
	rs888274	2	163337649	C	T	C	0.4464	C	0.25	0.4579	0.5274
	rs904419	3	69557771	G	A	A	0.4821	A	0.4886	0.514	0.4759
	rs911368	14	99326916	C	T	T	0.3393	C	0.3448	0.528	0.4558
	rs916969	7	26513728	A	G	G	0.4464	A	0.483	0.5047	0.4493
	rs917986	14	81470655	C	A	C	0.3214	A	0.1512	0.4673	0.5069
	rs923381	3	8314924	T	C	T	0.4167	C	0.3125	0.5187	0.476
	rs9285248	13	23579883	G	T	T	0.4524	G	0.4716	0.5093	0.4966
	rs9287442	2	136522710	A	G	G	0.3855	A	0.4034	0.5377	0.4507
	rs9287784	2	160072555	T	C	T	0.4702	C	0.1989	0.5048	0.4623
	rs9291908	5	67240236	T	C	T	0.2976	C	0.4375	0.4571	0.5174
	rs9294963	6	169554727	T	C	T	0.494	C	0.3409	0.5189	0.4034
	rs9295119	6	160422785	A	G	A	0.4048	A	0.1591	0.4299	0.5101
	rs929525	18	59096765	G	A	G	0.3631	A	0.2931	0.5	0.4324
	rs9299038	9	689340	C	T	C	0.4286	C	0.3182	0.514	0.4722
	rs9300302	12	3867471	T	C	C	0.4702	C	0.233	0.5093	0.4558
	rs9300342	13	96951950	A	G	A	0.4702	A	0.4659	0.5187	0.4825
	rs930072	5	36666071	C	T	T	0.2798	C	0.3068	0.4057	0.5306
	rs9300831	13	104220115	C	T	T	0.4048	C	0.4091	0.4907	0.5169
	rs9304712	19	51925519	A	G	G	0.3675	A	0.4716	0.5236	0.4755
	rs9309056	2	40783406	T	C	C	0.381	C	0.142	0.5047	0.4483
	rs9311835	3	62044608	C	T	T	0.4226	C	0.0227	0.4393	0.5442
	rs9312239	4	179962359	T	G	G	0.4819	G	0.4943	0.4953	0.5068
	rs9315627	13	21067163	C	T	T	0.2651	C	0.2614	0.4206	0.507
	rs9321159	6	129630354	T	C	C	0.3452	C	0.375	0.4252	0.5068
	rs9324641	5	149527844	T	C	T	0.4345	C	0.4828	0.4346	0.5315
	rs9341562	6	77023797	G	A	G	0.4583	A	0.4091	0.533	0.4493
	rs9347686	6	163171970	T	C	T	0.4167	C	0.3864	0.5425	0.4897
	rs935374	2	47076673	C	T	C	0.4634	C	0.3807	0.4623	0.5104
	rs9354960	6	71756160	G	A	A	0.4107	A	0.4602	0.486	0.507
	rs9357362	6	41433215	A	G	A	0.4226	A	0.2442	0.4813	0.5015
	rs9363656	6	67588454	A	G	G	0.4337	A	0.3807	0.5	0.4726
	rs9364471	6	169005418	C	T	T	0.2952	C	0.233	0.5047	0.3893
	rs9364605	6	162006836	C	T	C	0.4167	C	0.233	0.5187	0.458
	rs9365300	6	161987050	C	T	C	0.3929	C	0.2931	0.5236	0.4965
	rs936656	17	33433820	A	G	A	0.4762	A	0.3409	0.5	0.4831
	rs9367231	6	46013386	A	G	A	0.4578	A	0.4885	0.4673	0.5069
	rs9368204	6	20580893	G	T	G	0.4524	G	0.4318	0.4953	0.5252
	rs9375877	6	132690239	A	G	A	0.2917	A	0.3466	0.3458	0.5136
	rs9375997	6	99673152	A	C	C	0.3571	A	0.4148	0.5047	0.4231
	rs9378430	6	5574319	A	G	G	0.3631	A	0.2045	0.5566	0.4479
	rs9379479	6	23191842	T	C	T	0.4458	C	0.1136	0.5047	0.4172
	rs9383976	6	152542548	A	G	A	0.381	A	0.4205	0.5	0.4161
	rs9388950	6	99468942	C	T	C	0.4821	C	0.4432	0.5476	0.4623
	rs9391179	6	104745414	T	G	T	0.3393	G	0.4489	0.5142	0.4681
	rs9391920	6	1295625	T	C	T	0.4464	C	0.3807	0.5047	0.4685
	rs9393558	6	24454196	G	T	G	0.5	G	0.3466	0.5327	0.4929
	rs9395707	6	51572515	G	A	G	0.3554	A	0.3523	0.4673	0.5034
	rs9396406	6	57645576	T	C	T	0.375	C	0.4375	0.514	0.4694
	rs9396592	6	15539010	G	A	G	0.369	A	0.4886	0.5283	0.4514
	rs9396715	6	9914294	T	C	C	0.4464	C	0.4659	0.4953	0.5372
	rs9396970	6	169966644	A	C	A	0.3512	A	0.1364	0.5467	0.4628
	rs9398655	6	122233342	T	C	C	0.3988	C	0.1761	0.528	0.4444
	rs940199	11	21069877	G	A	G	0.3869	A	0.1989	0.3972	0.551
	rs9409167	9	118266112	G	A	G	0.4524	A	0.2931	0.5283	0.4965
	rs941351	2	54573489	G	A	G	0.2798	A	0.3466	0.5187	0.4493
	rs9418677	10	128805407	T	C	T	0.4286	C	0.2784	0.5047	0.4527
	rs9424606	1	233023763	C	T	T	0.4286	C	0.3409	0.5142	0.4928
	rs945335	10	112887549	C	T	T	0.4762	C	0.4261	0.5	0.4392
	rs9464654	6	14105507	T	C	C	0.2561	C	0.3488	0.4346	0.5068
	rs9477153	6	16522826	A	G	A	0.4881	A	0.3977	0.4252	0.5338
	rs9480221	6	156162006	T	C	T	0.256	C	0.4261	0.5143	0.461
	rs9495557	6	139972987	A	G	A	0.4524	A	0.4773	0.4575	0.5141
	rs9508716	13	30946126	G	A	G	0.4583	A	0.3636	0.472	0.507
	rs9508795	13	31124651	C	T	C	0.4524	C	0.4655	0.481	0.5207
	rs9512257	13	27114324	A	C	C	0.3614	A	0.483	0.4346	0.5243
	rs9514035	13	103229164	T	C	C	0.494	C	0.3161	0.528	0.4604
	rs9520552	13	108339060	A	C	C	0.3988	A	0.3125	0.4952	0.5276
	rs9521853	13	111237260	C	T	T	0.4762	C	0.4034	0.533	0.4444
	rs9530931	13	36292676	C	T	T	0.4759	C	0.3895	0.4528	0.514
	rs9537346	13	56843506	C	T	C	0.4107	C	0.4716	0.5093	0.4898
	rs9540308	13	34840523	A	C	C	0.3274	A	0.1932	0.514	0.4358
	rs954359	7	152737733	T	C	T	0.4881	C	0.2614	0.5234	0.4694
	rs9543852	13	75698142	G	T	T	0.4762	G	0.4205	0.5047	0.4028
	rs9546	5	80625946	C	T	T	0.2976	C	0.4034	0.4858	0.5068
	rs9549825	13	112696714	T	C	C	0.3631	C	0.3409	0.4858	0.5246
	rs9554325	13	28953808	G	A	G	0.4048	A	0.3693	0.486	0.5174
	rs9554914	13	103609789	A	C	A	0.4167	A	0.4261	0.4953	0.5034
	rs9554926	13	103667048	C	T	C	0.4286	C	0.2898	0.4486	0.5432
	rs9556481	13	96079465	T	G	G	0.369	G	0.4602	0.4906	0.5521
	rs9558657	13	106640844	A	G	G	0.494	A	0.25	0.5048	0.4966
	rs9563808	13	60848942	G	T	T	0.4107	G	0.3636	0.5234	0.465
	rs9572900	13	72754543	T	C	T	0.244	C	0.2273	0.5	0.4618
	rs9574546	13	80628138	C	A	C	0.369	A	0.1364	0.5514	0.4392
	rs958187	14	94594768	T	G	T	0.381	G	0.3125	0.5189	0.4406
	rs9588748	13	90408366	A	G	A	0.4762	A	0.3466	0.4481	0.5563
	rs959066	9	105041263	G	A	G	0.3869	A	0.3807	0.5047	0.4468
	rs9613208	22	26955896	C	T	C	0.4226	C	0.3807	0.4717	0.5034
	rs9629017	1	62083960	T	C	C	0.3869	C	0.4375	0.4714	0.5068
	rs9630106	10	123044383	G	A	A	0.4464	A	0.3636	0.4346	0.5034
	rs9637299	21	44360107	G	A	A	0.494	A	0.375	0.486	0.5034
	rs9644834	9	3832812	C	T	T	0.4167	C	0.1667	0.5093	0.4252
	rs9646553	18	49020703	A	G	A	0.4167	A	0.4659	0.4299	0.5068
	rs9646748	2	191301368	A	G	A	0.3869	A	0.3239	0.5561	0.4483
	rs9653953	3	151111790	T	G	G	0.3133	G	0.483	0.5094	0.4726
	rs968251	11	34655936	T	G	T	0.4107	G	0.2159	0.528	0.4054
	rs971402	6	112487900	G	A	A	0.2976	A	0.3506	0.5238	0.4452
	rs972881	2	108019522	G	T	G	0.4286	G	0.1818	0.5514	0.4266
	rs976644	11	99432625	T	C	C	0.494	C	0.4261	0.514	0.4762
	rs9782950	1	97803724	T	M	C	0.4762	C	0.4148	0.4434	0.5355
	rs9787392	1	119300941	A	G	G	0.4167	A	0.2159	0.4292	0.535
	rs979444	8	59079368	C	T	T	0.4702	C	0.267	0.4667	0.5068
	rs9808084	2	80542744	T	C	T	0.4464	C	0.25	0.5187	0.473
	rs9811754	3	6181122	T	G	G	0.4226	G	0.407	0.4953	0.5035
	rs981561	4	13037163	G	A	A	0.3452	A	0.4489	0.4299	0.5035
	rs982125	11	129932326	C	T	C	0.4881	C	0.1875	0.4813	0.5034
	rs9823857	3	13728876	G	A	G	0.4286	A	0.4368	0.4159	0.5169
	rs984038	3	65762252	C	T	C	0.381	C	0.2644	0.4953	0.5034
	rs9841520	3	76986200	T	C	T	0.4639	C	0.4773	0.4762	0.5137
	rs9843434	3	36691744	T	C	C	0.4167	C	0.3466	0.5	0.4536
	rs9849459	3	25009827	T	C	T	0.4762	C	0.4432	0.4393	0.5101
	rs9853895	3	79585158	T	C	C	0.494	C	0.4375	0.4813	0.5068
	rs9857300	3	28864888	C	T	T	0.3333	C	0.2159	0.4766	0.5372
	rs9857832	3	142980880	T	C	T	0.4345	C	0.2216	0.514	0.3986
	rs9864104	3	185357531	C	T	T	0.494	C	0.4886	0.5234	0.4797
	rs9868350	3	145357593	C	T	C	0.4107	C	0.392	0.4858	0.528
	rs9885672	6	110107517	T	C	C	0.3869	C	0.4091	0.4112	0.5035
	rs9890937	17	4660508	G	A	G	0.3869	A	0.3352	0.4673	0.5405
	rs9914518	17	9709946	G	A	A	0.494	A	0.4886	0.4626	0.5272
	rs9918121	5	18464854	C	T	C	0.4405	C	0.1264	0.5421	0.4795
	rs9947278	18	29617255	T	G	G	0.4167	G	0.3161	0.5467	0.4247
	rs9949	8	8994512	A	G	A	0.3148			0.5095	0.4964
	rs995842	2	220861593	C	T	C	0.3393	C	0.3103	0.5	0.3885
	rs9961087	18	13302671	C	T	C	0.4583	C	0.1591	0.4299	0.5034
	rs9963355	18	72591224	A	C	C	0.3988	A	0.4091	0.514	0.4493
	rs9970802	1	57646661	T	G	T	0.4583	G	0.4375	0.5	0.4752
	rs9972232	14	22737591	A	G	A	0.375	A	0.4148	0.528	0.4583
	rs9979150	21	35241880	G	A	A	0.4762	A	0.4432	0.5047	0.4291
	rs9998533	4	161097392	G	A	A	0.3512	A	0.2159	0.5093	0.4824
