# Supplementary material for: Fine-scale population structure of Malays in Peninsular Malaysia and Singapore and implications for association studies
Source: Hum Genomics. 2015 Jul 22;9(1):16. doi: 10.1186/s40246-015-0039-x (PMC4509480; doi:10.1186/s40246-015-0039-x)
Supplement: Additional file 4: — GWAS annotation. [file 40246_2015_39_MOESM4_ESM.xls]

## Sheet: GWAS Catalogue
	Supplementary Information 3: GWAS annotation
	SNP	Region	Genes	Trait	Population
	rs4332358	1p13.2	NR	Bipolar disorder and schizophrenia	651 European American bipolar cases, 1,171 European American schizophrenia cases, 2,412 European American controls
	rs6854783	4q31.21	HHIP	Height	13,665 individuals
	rs6844851	4q34.3	NR	Bipolar disorder	1,868 European ancestry cases and 2,938 European ancestry controls
	rs1447276	5p15.1	LOC391741	Obesity-related traits	815 related Hispanic ancestry children from 263 families
	rs10077875	5q23.3	ADAMTS19	Obesity-related traits	815 related Hispanic ancestry children from 263 families
	rs2546890	5q33.3	IL12B	Multiple sclerosis	5,545 European ancestry cases, 12,153 European ancestry controls
	rs2546890	5q33.3	IL12B	Multiple sclerosis	9,772 European ancestry cases, 16,849 European ancestry controls
	rs2546890	5q33.3	IL12B	Psoriasis	472 German cases, 1,146 German controls
	rs10037055	5q35.3	Intergenic	Migraine without aura	7,107 European ancestry cases, 69,427 European ancestry controls
	rs632057	6q24.1	CITED2	Mean corpuscular hemoglobin	Up to 14,362 Japanese ancestry individuals
	rs12342831	9p21.1	B4GALT1	IgG glycosylation	1,848 European ancestry individuals
	rs867559	9q33.3	LMX1B	Body mass index	Up to 123,865 European ancestry individuals
	rs10858945	12q21.33	LOC643153	Optic disc size (cup)	1,368 Australian twins, 848 UK individuals
	rs2073233	20p12.1	Intergenic	Brain structure	740 Caucasian individuals
	rs6576878	1p22.3	LMO4	White blood cell types	8,794 Japanese ancestry individuals
	rs659580	1q24.2	PRRX1	Response to angiotensin II receptor blocker therapy	198 European ancestry hypertensive individuals, 193 African American hypertensive individuals
	rs11240594	1q32.1	SLC26A9	Response to antipsychotic treatment	738 schizophrenia cases
	rs1541364	5q31.2	SPOCK1, KLHL3	Bronchopulmonary dysplasia	117 African American newborn cases, 108 African American newborn controls, 448 Hispanic newborn cases, 460 Hispanic newborn controls, 74 Asian or Pacific Islander newborn cases, 93 Asian or Pacific Islander newborn control, 174 European ancestry newborn cases, 216 European ancestry newborn controls, 14 newborn cases, 22 newborn controls
	rs12543318	8q21.3	NR	Orofacial clefts	Up to 666 European ancestry trios, 399 European ancestry cases, 1,318 European ancestry controls
	rs1039302	12q24.31	SPPL3	Quantitative traits	Up to 2,906 Micronesian individuals
	rs11867479	17q24.3	KCNJ16/KCNJ2	Height	133,653 European ancestry individuals
